# Supplementary material for: Characterizing patients issued DNR orders who are ultimately discharged alive: a retrospective observational study in Japan
Source: BMC Palliat Care. 2020 Jun 9;19:82. doi: 10.1186/s12904-020-00588-z (PMC7285488; doi:10.1186/s12904-020-00588-z)
Supplement: Supplementary file 1 — Additional file 1. Dataset of the study. Anonymous data set analyzed. [file 12904_2020_588_MOESM1_ESM.xls]

## Sheet: data
id number	sex	age	hospital length of stay (days)	deceased	cancer	DNR order issued	time until DNR issuance (days)	restrictions on invasive LST	internal medicine	invasive LST
1	F	50-59	11	0	0	0		0	0	0
2	M	70-79	4	0	0	0		0	1	0
3	M	50-59	124	0	0	0		0	1	0
4	M	50-59	3	0	0	0		0	0	0
5	F	70-79	18	0	0	0		0	1	0
6	F	70-79	20	0	1	0		0	0	0
7	F	80-89	2	0	0	0		0	0	0
8	M	80-89	2	0	0	0		0	0	0
9	M	80-89	2	0	0	0		0	0	0
10	F	70-79	20	0	0	0		0	1	0
11	F	70-79	5	0	1	0		0	0	0
12	F	70-79	12	0	1	0		0	0	0
13	F	70-79	30	0	1	0		0	1	0
14	F	70-79	2	0	1	0		0	0	0
15	F	70-79	15	0	1	0		0	0	0
16	F	80-89	4	0	0	0		0	0	0
17	F	80-89	2	0	0	0		0	0	0
18	F	80-89	2	0	0	0		0	0	0
19	F	80-89	56	0	0	0		0	0	0
20	F	50-59	7	0	0	0		0	1	0
21	F	50-59	5	0	0	0		0	1	0
22	F	80-89	1	1	0	0		0	1	1
23	F	60-69	15	0	0	0		0	1	0
24	F	70-79	12	0	0	0		0	1	0
25	F	70-79	2	0	0	0		0	0	0
26	F	70-79	2	0	0	0		0	0	0
27	F	70-79	19	0	0	0		0	0	0
28	F	90-	1	1	0	0		0	1	0
29	F	80-89	10	0	0	0		0	1	0
30	F	80-89	36	0	1	0		0	1	0
31	F	80-89	20	0	1	1	1	0	1	0
32	F	80-89	81	1	1	1	1	0	1	0
33	M	40-49	3	0	0	0		0	0	0
34	M	50-59	2	0	0	0		0	0	0
35	F	90-	17	0	0	1	1	1	1	0
36	F	70-79	3	0	0	0		0	0	0
37	F	70-79	54	0	0	0		0	0	0
38	F	90-	2	0	0	0		0	0	0
39	F	90-	2	0	0	0		0	0	0
40	F	60-69	4	0	0	0		0	0	0
41	F	80-89	17	0	0	0		0	1	0
42	F	80-89	14	0	0	0		0	1	0
43	F	70-79	3	0	0	0		0	1	0
44	F	70-79	28	0	0	0		0	0	0
45	M	80-89	119	0	0	1	2	1	1	0
46	M	60-69	4	0	0	0		0	0	0
47	M	60-69	2	0	0	0		0	0	0
48	F	80-89	4	0	0	0		0	1	0
49	F	70-79	6	0	0	0		0	0	0
50	F	70-79	13	0	0	0		0	0	0
51	M	80-89	3	0	1	0		0	0	0
52	M	80-89	1	0	0	0		0	0	0
53	M	80-89	13	0	0	0		0	0	0
54	M	80-89	21	0	0	0		0	0	0
55	F	70-79	21	0	0	0		0	1	0
56	F	70-79	15	0	0	0		0	0	0
57	F	80-89	7	0	0	0		0	1	0
58	F	80-89	383	0	0	0		0	1	0
59	F	80-89	85	0	0	0		0	1	0
60	M	70-79	3	0	0	0		0	0	0
61	M	80-89	4	0	0	0		0	1	0
62	M	70-79	4	0	1	0		0	0	0
63	F	50-59	9	0	0	0		0	0	0
64	F	50-59	3	0	0	0		0	0	0
65	F	60-69	3	0	0	0		0	1	0
66	F	50-59	4	0	0	0		0	0	0
67	F	80-89	1	1	0	0		0	1	0
68	M	80-89	20	0	0	0		0	1	0
69	M	80-89	22	0	0	0		0	1	0
70	M	80-89	3	0	0	0		0	1	0
71	M	80-89	121	0	0	1	3	1	1	0
72	F	50-59	7	0	1	0		0	0	0
73	F	80-89	30	0	0	1	1	1	1	0
74	M	80-89	2	0	0	0		0	1	0
75	F	70-79	124	0	1	0		0	1	0
76	F	70-79	78	0	1	0		0	1	0
77	F	70-79	4	0	0	0		0	1	0
78	F	70-79	8	0	1	0		0	0	0
79	M	80-89	3	0	0	0		0	0	0
80	M	90-	9	0	0	0		0	1	0
81	M	90-	26	0	0	1	1	1	1	0
82	F	70-79	3	0	0	0		0	0	0
83	F	70-79	3	0	0	0		0	0	0
84	F	90-	9	0	0	0		0	1	0
85	F	80-89	7	1	0	0		0	1	0
86	F	60-69	4	0	1	0		0	1	0
87	F	60-69	15	0	1	0		0	0	0
88	M	30-39	2	0	0	0		0	0	0
89	F	70-79	1	1	0	0		0	1	1
90	M	90-	33	1	1	1	8	1	1	0
91	F	80-89	9	0	0	0		0	1	0
92	F	90-	7	0	0	0		0	0	0
93	M	70-79	3	0	1	0		0	0	0
94	M	90-	2	0	0	0		0	0	0
95	M	90-	5	1	1	0		0	0	0
96	M	80-89	2	0	0	0		0	1	0
97	F	80-89	1	0	0	0		0	0	0
98	M	70-79	30	0	0	0		0	0	0
99	F	70-79	25	0	1	0		0	0	0
100	F	70-79	19	0	1	0		0	0	0
101	F	80-89	3	0	0	0		0	0	0
102	F	80-89	3	0	0	0		0	0	0
103	F	60-69	7	0	0	0		0	0	0
104	F	60-69	3	0	0	0		0	0	0
105	F	80-89	6	1	1	1	2	0	1	0
106	M	30-39	12	0	0	0		0	0	0
107	F	50-59	3	0	1	0		0	1	0
108	F	60-69	5	0	0	0		0	1	0
109	M	50-59	17	0	0	0		0	0	0
110	F	80-89	2	0	0	0		0	0	0
111	F	80-89	2	0	0	0		0	0	0
112	F	80-89	14	0	1	0		0	0	0
113	F	80-89	16	0	0	0		0	1	0
114	F	80-89	3	0	0	0		0	0	0
115	F	80-89	3	0	0	0		0	0	0
116	F	50-59	2	0	0	0		0	0	0
117	F	50-59	2	0	0	0		0	0	0
118	F	80-89	20	0	0	0		0	1	0
119	F	80-89	21	0	1	0		0	1	0
120	F	90-	10	0	1	1	2	1	1	0
121	F	90-	8	0	0	0		0	1	0
122	F	90-	12	1	1	1	9	0	1	0
123	F	70-79	9	0	0	0		0	0	0
124	F	70-79	10	0	0	0		0	0	0
125	F	80-89	14	0	0	0		0	1	0
126	F	80-89	15	0	0	0		0	1	0
127	F	70-79	2	0	0	0		0	0	0
128	F	70-79	2	0	0	0		0	0	0
129	F	70-79	118	0	0	0		0	1	0
130	F	70-79	4	0	0	0		0	1	0
131	F	50-59	3	0	0	0		0	1	0
132	M	80-89	18	0	1	0		0	0	0
133	M	50-59	4	0	0	0		0	1	0
134	F	80-89	3	0	0	0		0	0	0
135	F	80-89	3	0	0	0		0	0	0
136	F	80-89	26	0	0	0		0	1	0
137	F	60-69	2	0	0	0		0	0	0
138	M	60-69	9	0	0	0		0	1	0
139	M	60-69	24	0	0	0		0	1	0
140	F	60-69	3	0	0	0		0	1	0
141	F	70-79	8	0	1	0		0	0	0
142	M	50-59	14	0	1	0		0	0	0
143	M	50-59	23	0	1	0		0	0	0
144	M	50-59	6	0	1	0		0	0	0
145	M	50-59	8	0	0	0		0	0	0
146	F	80-89	3	0	0	0		0	0	0
147	M	60-69	3	0	0	0		0	1	0
148	F	70-79	7	0	0	0		0	0	0
149	F	90-	109	0	0	0		0	1	0
150	M	70-79	4	0	0	0		0	0	0
151	F	90-	1	1	0	0		0	1	0
152	F	60-69	26	1	1	1	13	1	0	0
153	F	70-79	3	0	0	0		0	1	0
154	F	70-79	28	0	1	0		0	1	0
155	M	70-79	2	0	0	0		0	1	0
156	F	60-69	2	0	0	0		0	0	0
157	F	60-69	14	0	0	0		0	1	0
158	M	60-69	5	0	0	0		0	0	0
159	F	50-59	11	0	0	0		0	1	0
160	F	50-59	45	0	0	0		0	0	0
161	F	50-59	14	0	0	0		0	1	0
162	F	80-89	16	0	0	0		0	1	0
163	F	80-89	6	0	0	0		0	1	0
164	F	80-89	4	0	0	0		0	1	0
165	F	80-89	4	0	0	0		0	1	0
166	F	80-89	4	0	0	0		0	1	0
167	F	80-89	4	0	0	0		0	1	0
168	F	80-89	16	0	0	0		0	1	0
169	F	80-89	2	0	0	0		0	1	0
170	F	80-89	59	1	1	1	36	0	1	0
171	F	80-89	7	0	0	0		0	1	0
172	F	70-79	23	1	1	1	9	1	0	0
173	F	80-89	2	0	0	0		0	0	0
174	M	80-89	11	0	0	0		0	1	0
175	M	80-89	3	0	0	0		0	1	0
176	F	50-59	5	0	0	0		0	0	0
177	F	70-79	2	0	0	0		0	0	0
178	F	70-79	5	0	0	0		0	0	0
179	M	80-89	17	0	0	0		0	1	0
180	M	80-89	23	1	1	1	16	1	1	0
181	F	60-69	20	0	1	0		0	1	0
182	F	60-69	14	0	1	0		0	0	0
183	F	60-69	2	0	0	0		0	1	0
184	M	80-89	4	0	1	0		0	0	0
185	M	80-89	13	0	0	0		0	1	0
186	M	80-89	7	0	0	0		0	1	0
187	M	80-89	3	0	0	0		0	0	0
188	M	80-89	3	0	0	0		0	0	0
189	M	80-89	10	0	0	0		0	1	0
190	M	70-79	3	0	0	0		0	0	0
191	M	70-79	3	0	0	0		0	0	0
192	F	90-	4	0	0	0		0	1	0
193	F	50-59	51	0	0	0		0	0	0
194	F	70-79	12	0	0	0		0	1	0
195	M	70-79	95	1	0	0		0	0	0
196	M	60-69	3	0	0	0		0	0	0
197	M	70-79	6	0	0	0		0	1	0
198	M	70-79	12	0	0	0		0	1	0
199	M	70-79	23	0	0	0		0	1	0
200	M	70-79	87	0	0	0		0	1	0
201	M	60-69	4	0	0	0		0	1	0
202	M	60-69	6	0	0	0		0	1	0
203	M	70-79	7	0	0	0		0	1	0
204	F	70-79	247	0	0	0		0	1	0
205	F	70-79	34	0	0	0		0	1	0
206	F	70-79	169	0	0	0		0	0	0
207	M	60-69	3	0	1	0		0	0	0
208	F	70-79	4	0	0	0		0	0	0
209	F	50-59	2	0	0	0		0	1	0
210	F	90-	18	0	0	0		0	0	0
211	F	80-89	3	0	0	0		0	0	0
212	F	80-89	3	0	0	0		0	0	0
213	F	80-89	3	0	0	0		0	0	0
214	M	70-79	11	0	0	0		0	1	0
215	F	70-79	3	0	0	0		0	0	0
216	F	70-79	3	0	0	0		0	0	0
217	F	60-69	3	0	0	0		0	0	0
218	F	60-69	3	0	1	0		0	0	0
219	F	80-89	8	0	0	0		0	1	0
220	M	60-69	14	0	0	0		0	1	0
221	M	60-69	2	0	0	0		0	0	0
222	M	60-69	2	0	0	0		0	0	0
223	F	80-89	3	0	0	0		0	0	0
224	F	80-89	17	0	0	0		0	1	0
225	F	80-89	90	0	0	0		1	1	0
226	F	80-89	30	1	0	1	1	1	1	0
227	F	50-59	8	0	0	0		0	0	0
228	F	80-89	3	0	0	0		0	1	0
229	F	80-89	26	0	0	0		0	1	0
230	F	80-89	10	0	0	0		0	1	0
231	F	80-89	16	0	0	0		0	1	0
232	F	80-89	24	0	0	0		0	1	0
233	F	80-89	30	0	0	0		0	0	0
234	F	80-89	2	0	0	0		0	1	0
235	F	80-89	5	0	0	0		0	1	0
236	F	80-89	5	0	0	0		0	1	0
237	F	80-89	15	0	0	0		0	1	0
238	F	80-89	60	0	0	0		0	1	0
239	F	80-89	3	0	0	0		0	1	0
240	F	80-89	30	0	0	0		0	1	0
241	F	80-89	9	0	0	0		0	1	0
242	F	80-89	37	1	0	1	33	1	1	0
243	F	60-69	7	0	0	0		0	1	0
244	F	50-59	42	0	0	0		0	0	0
245	M	70-79	8	0	0	0		0	0	0
246	M	70-79	20	0	0	0		0	1	0
247	M	70-79	22	0	0	0		0	1	0
248	F	70-79	10	0	1	0		0	0	0
249	F	70-79	31	0	1	0		0	0	0
250	M	80-89	32	0	1	0		0	1	0
251	M	80-89	18	0	1	1	3	0	1	0
252	M	80-89	32	0	1	1	1	0	1	0
253	M	60-69	4	0	0	0		0	1	0
254	F	70-79	91	0	0	0		0	1	0
255	F	60-69	16	0	1	0		0	0	0
256	M	80-89	1	1	0	0		0	1	1
257	F	70-79	7	0	0	0		0	0	0
258	F	70-79	34	0	0	0		0	0	0
259	M	60-69	17	0	0	0		0	1	0
260	F	80-89	15	0	0	0		0	0	0
261	F	80-89	3	0	0	0		0	0	0
262	F	80-89	9	0	0	0		0	1	0
263	F	80-89	32	0	0	0		0	1	0
264	M	60-69	12	1	0	1	9	0	1	1
265	M	70-79	7	0	1	0		0	0	0
266	M	80-89	3	0	0	0		0	0	0
267	M	80-89	3	0	0	0		0	0	0
268	M	70-79	10	0	0	0		0	0	0
269	M	70-79	3	0	0	0		0	1	0
270	M	70-79	22	0	1	0		0	1	0
271	M	70-79	4	0	0	0		0	1	0
272	M	70-79	28	0	1	0		0	0	0
273	F	70-79	13	0	0	0		0	1	0
274	F	70-79	8	0	0	0		0	1	0
275	M	50-59	18	0	1	0		0	0	0
276	M	60-69	3	0	0	0		0	0	0
277	M	60-69	16	0	1	0		0	0	0
278	M	70-79	5	0	0	0		0	0	0
279	F	70-79	3	1	1	1	1	1	0	0
280	M	80-89	12	0	1	0		0	1	0
281	M	80-89	10	0	1	0		0	1	0
282	M	80-89	16	0	1	0		0	1	0
283	M	80-89	16	0	1	0		0	1	0
284	M	80-89	14	0	1	0		0	1	0
285	F	70-79	24	0	0	0		0	0	0
286	M	60-69	8	0	0	0		0	0	0
287	F	90-	9	1	0	1	2	0	0	0
288	F	90-	12	0	0	0		0	1	0
289	M	70-79	2	0	0	0		0	0	0
290	M	80-89	22	0	0	0		0	0	0
291	M	80-89	2	0	0	0		0	0	0
292	M	80-89	391	1	1	0		0	0	0
293	M	90-	4	0	0	0		0	1	0
294	M	50-59	8	0	0	0		0	0	0
295	F	60-69	2	0	0	0		0	0	0
296	M	80-89	11	0	1	0		0	1	0
297	F	90-	2	0	0	0		0	0	0
298	F	60-69	16	0	0	0		0	1	0
299	F	60-69	10	0	0	0		0	0	0
300	F	60-69	12	0	0	0		0	0	0
301	M	70-79	3	0	1	0		0	0	0
302	M	70-79	4	0	1	0		0	0	0
303	M	80-89	1	0	0	0		0	1	0
304	F	70-79	126	0	0	0		0	1	0
305	F	60-69	3	0	0	0		0	0	0
306	M	80-89	12	0	0	0		0	1	0
307	M	90-	110	0	0	1	24	1	1	0
308	M	70-79	3	0	0	0		0	0	0
309	F	60-69	2	0	0	0		0	0	0
310	F	50-59	15	0	0	0		0	1	0
311	F	80-89	12	0	0	0		0	1	0
312	F	80-89	6	0	0	0		0	1	0
313	F	80-89	3	0	0	0		0	1	0
314	F	70-79	5	0	0	0		0	0	0
315	F	70-79	9	0	0	0		0	1	0
316	F	70-79	13	0	0	0		0	1	0
317	F	30-39	33	0	0	0		0	0	0
318	F	30-39	11	0	0	0		0	0	0
319	F	30-39	30	0	0	0		0	0	0
320	F	30-39	7	0	0	0		0	0	0
321	M	80-89	2	0	0	0		0	0	0
322	M	70-79	2	1	0	1	1	1	1	1
323	F	70-79	3	0	1	0		0	0	0
324	F	70-79	20	0	1	0		0	0	0
325	F	70-79	4	1	1	0		0	0	0
326	F	50-59	14	0	1	0		0	0	0
327	F	50-59	3	0	1	0		0	0	0
328	M	80-89	59	0	0	0		0	0	0
329	M	80-89	18	0	0	0		0	0	0
330	F	50-59	11	0	0	0		0	1	0
331	F	50-59	30	0	0	0		0	0	0
332	M	80-89	51	0	0	1	3	1	1	0
333	M	90-	9	0	0	0		0	0	0
334	M	70-79	9	0	1	0		0	0	0
335	M	70-79	27	0	0	0		0	1	0
336	F	70-79	10	0	0	0		0	0	0
337	F	70-79	9	0	0	0		0	0	0
338	F	90-	20	0	0	1	2	0	1	0
339	F	90-	30	0	1	0		0	1	0
340	F	50-59	11	0	0	0		0	0	0
341	M	70-79	3	0	0	0		0	0	0
342	M	70-79	7	0	0	0		0	0	0
343	M	70-79	3	0	0	0		0	0	0
344	M	60-69	12	0	0	0		0	1	0
345	M	60-69	24	0	0	0		0	1	0
346	M	60-69	11	0	0	0		0	1	0
347	M	60-69	3	0	0	0		0	0	0
348	M	70-79	20	0	0	0		0	1	0
349	M	70-79	80	1	0	1	74	1	1	0
350	M	70-79	3	0	0	0		0	0	0
351	M	70-79	26	0	0	0		0	1	0
352	M	70-79	63	0	0	0		0	1	0
353	M	70-79	1	1	0	0		0	1	1
354	F	60-69	3	0	0	0		0	1	0
355	F	70-79	81	1	0	0		0	1	0
356	M	70-79	3	0	0	0		0	1	0
357	M	70-79	23	0	0	0		0	0	0
358	M	70-79	6	0	0	0		0	0	0
359	M	70-79	3	0	0	0		0	1	0
360	M	70-79	4	0	0	0		0	1	0
361	M	70-79	43	0	0	0		0	1	0
362	M	70-79	3	0	0	0		0	1	0
363	M	70-79	4	0	0	0		0	1	0
364	M	30-39	51	0	0	0		0	0	0
365	M	70-79	11	0	0	0		0	1	0
366	F	60-69	15	0	1	0		0	1	0
367	F	60-69	2	0	1	0		0	0	0
368	F	60-69	19	0	1	0		0	1	0
369	F	70-79	6	0	1	0		0	0	0
370	M	30-39	36	0	0	0		0	1	0
371	M	30-39	3	0	0	0		0	1	0
372	F	80-89	11	0	0	0		0	1	0
373	F	80-89	16	0	0	0		0	1	0
374	F	80-89	15	0	0	0		0	1	0
375	F	80-89	17	0	0	0		0	1	0
376	M	70-79	3	0	0	0		0	1	0
377	M	60-69	14	0	0	0		0	0	0
378	M	60-69	12	0	0	0		0	1	0
379	F	60-69	20	0	1	0		0	0	0
380	F	60-69	5	0	1	0		0	0	0
381	M	80-89	202	0	0	0		0	1	0
382	F	60-69	3	0	0	0		0	0	0
383	F	70-79	63	0	1	0		0	0	0
384	F	70-79	26	0	1	0		0	1	0
385	F	70-79	121	0	0	0		0	0	0
386	M	70-79	3	0	1	0		0	1	0
387	M	70-79	10	0	0	0		0	1	0
388	M	70-79	22	0	0	0		0	1	0
389	F	60-69	10	0	0	0		0	1	0
390	F	60-69	20	0	0	0		0	0	0
391	F	30-39	11	0	0	0		0	0	0
392	M	70-79	10	0	0	0		0	1	0
393	M	70-79	7	0	0	0		0	0	0
394	M	80-89	9	0	0	0		0	0	0
395	F	90-	7	0	0	0		0	1	0
396	F	90-	7	0	0	0		0	1	0
397	F	90-	49	0	0	0		0	1	0
398	F	90-	44	1	0	1	1	1	1	0
399	F	70-79	16	0	0	0		0	1	0
400	F	60-69	17	0	0	0		0	1	0
401	F	30-39	6	0	0	0		0	0	0
402	M	80-89	5	0	0	0		0	1	0
403	F	80-89	40	0	0	1	11	1	1	0
404	F	80-89	20	0	0	0		0	1	0
405	F	70-79	11	0	0	0		0	1	0
406	F	70-79	6	0	0	0		0	1	0
407	F	50-59	15	0	0	0		0	1	0
408	F	60-69	5	0	0	0		0	1	0
409	M	70-79	4	0	0	0		0	1	0
410	M	70-79	2	0	0	0		0	0	0
411	M	70-79	7	0	0	0		0	1	0
412	M	80-89	12	0	0	0		0	1	0
413	M	80-89	37	1	0	0		0	0	0
414	F	80-89	21	0	0	0		0	1	0
415	F	80-89	19	0	0	0		0	0	0
416	F	80-89	22	0	0	0		0	1	0
417	F	80-89	51	0	0	0		0	0	0
418	F	80-89	160	0	0	0		0	1	0
419	F	80-89	2	0	0	0		0	0	0
420	F	80-89	18	0	0	0		0	0	0
421	F	80-89	2	0	0	0		0	0	0
422	F	80-89	2	0	0	0		0	0	0
423	F	80-89	21	0	1	0		0	1	0
424	F	80-89	9	0	0	0		0	1	0
425	F	80-89	49	0	1	0		0	1	0
426	F	80-89	10	0	0	0		0	1	0
427	F	80-89	4	0	0	0		0	1	0
428	F	80-89	13	0	1	0		0	0	0
429	F	80-89	70	0	1	0		0	0	0
430	M	60-69	16	0	1	0		0	0	0
431	M	60-69	5	1	1	0		0	1	0
432	F	60-69	7	0	1	0		0	1	0
433	F	60-69	2	0	0	0		0	0	0
434	F	60-69	2	0	0	0		0	0	0
435	M	80-89	15	0	0	0		0	1	0
436	F	50-59	2	0	0	0		0	1	0
437	F	40-49	6	0	0	0		0	0	0
438	F	50-59	2	0	0	0		0	0	0
439	M	80-89	21	0	1	0		0	0	0
440	M	80-89	2	0	0	0		0	0	0
441	F	60-69	8	0	1	0		0	0	0
442	F	80-89	9	0	0	0		0	1	0
443	F	80-89	5	0	1	0		0	1	0
444	F	80-89	49	1	1	1	1	0	1	0
445	F	80-89	1	0	0	0		0	1	0
446	F	80-89	67	0	0	0		0	1	0
447	F	80-89	445	1	0	0		0	1	0
448	M	80-89	2	0	0	0		0	0	0
449	M	80-89	3	0	0	0		0	0	0
450	F	30-39	6	0	0	0		0	0	0
451	M	50-59	3	0	0	0		0	0	0
452	M	50-59	3	0	0	0		0	0	0
453	M	60-69	15	0	0	0		0	0	0
454	F	80-89	4	0	0	0		0	1	0
455	F	70-79	12	0	0	0		0	1	0
456	M	80-89	27	0	0	0		0	1	0
457	M	80-89	5	0	0	0		0	0	0
458	M	60-69	19	0	0	0		0	0	0
459	F	70-79	26	0	0	0		0	0	0
460	M	80-89	24	0	0	0		0	1	0
461	M	80-89	3	0	0	0		0	1	0
462	M	80-89	4	0	0	0		0	1	0
463	M	80-89	3	0	0	0		0	1	0
464	M	80-89	4	0	0	0		0	1	0
465	F	50-59	16	0	0	0		0	1	0
466	F	50-59	6	0	0	0		0	1	0
467	F	50-59	4	0	0	0		0	1	0
468	F	50-59	8	0	1	0		0	0	0
469	M	80-89	3	0	0	0		0	0	0
470	M	80-89	3	0	0	0		0	0	0
471	F	70-79	2	0	0	0		0	0	0
472	F	70-79	12	0	0	0		0	0	0
473	F	70-79	20	0	0	0		0	1	0
474	F	70-79	7	0	0	0		0	1	0
475	F	70-79	7	0	0	0		0	0	0
476	F	70-79	5	0	1	0		0	0	0
477	F	70-79	5	0	1	0		0	0	0
478	F	70-79	8	0	0	0		0	0	0
479	M	90-	3	0	0	0		0	0	0
480	M	70-79	50	0	0	0		0	0	0
481	F	70-79	7	0	0	0		0	0	0
482	F	80-89	7	0	0	0		0	1	0
483	F	80-89	3	0	0	0		0	1	0
484	M	70-79	332	1	0	0		0	0	0
485	F	90-	8	0	0	0		0	1	0
486	F	80-89	25	0	0	0		0	1	0
487	F	70-79	2	0	0	0		0	0	0
488	F	70-79	5	0	0	0		0	0	0
489	F	70-79	3	0	0	0		0	0	0
490	F	70-79	3	0	0	0		0	0	0
491	F	80-89	4	0	0	0		0	1	0
492	F	80-89	3	0	0	0		0	0	0
493	F	80-89	14	0	0	0		0	1	0
494	F	70-79	8	0	0	0		0	1	0
495	F	60-69	8	0	0	0		0	1	0
496	F	50-59	14	0	1	0		0	1	0
497	F	70-79	2	0	0	0		0	0	0
498	F	70-79	2	0	0	0		0	0	0
499	F	80-89	21	0	0	0		0	1	0
500	M	90-	12	0	0	0		0	1	0
501	M	90-	11	0	0	0		0	1	0
502	M	90-	2	1	0	0		0	1	1
503	M	70-79	46	0	0	0		0	0	0
504	F	60-69	9	0	0	0		0	1	0
505	F	60-69	32	0	0	0		0	1	0
506	F	60-69	59	0	0	0		0	1	0
507	F	60-69	51	0	0	0		0	1	0
508	F	80-89	139	0	0	0		0	1	0
509	F	50-59	3	0	0	0		0	1	0
510	F	60-69	8	0	1	0		0	0	0
511	F	60-69	5	0	1	0		0	0	0
512	F	70-79	4	0	0	0		0	1	0
513	F	40-49	11	0	0	0		0	0	0
514	F	40-49	21	0	0	0		0	0	0
515	F	80-89	22	0	1	1	1	1	1	0
516	M	80-89	3	0	0	0		0	0	0
517	M	80-89	9	0	0	0		0	1	0
518	M	80-89	2	0	0	0		0	0	0
519	M	40-49	4	0	0	0		0	1	0
520	F	80-89	165	0	0	1	11	0	0	0
521	M	70-79	8	0	1	0		0	0	0
522	M	70-79	37	0	0	0		0	1	0
523	M	80-89	22	0	1	0		0	0	0
524	M	80-89	12	1	1	0		0	0	0
525	F	50-59	8	0	0	0		0	1	0
526	F	50-59	3	0	0	0		0	1	0
527	F	70-79	9	0	0	0		0	0	0
528	M	70-79	27	0	1	0		0	0	0
529	F	70-79	13	0	1	0		0	1	0
530	F	80-89	3	0	0	0		0	0	0
531	F	80-89	3	0	0	0		0	0	0
532	F	50-59	2	0	0	0		0	0	0
533	F	50-59	2	0	0	0		0	0	0
534	F	50-59	15	0	0	0		0	1	0
535	F	50-59	12	0	0	0		0	1	0
536	F	80-89	44	0	0	0		0	0	0
537	F	60-69	5	0	0	0		0	1	0
538	F	60-69	5	0	0	0		0	1	0
539	F	60-69	4	0	0	0		0	1	0
540	M	40-49	12	0	0	0		0	1	0
541	F	60-69	14	0	0	0		0	1	0
542	F	70-79	14	0	0	0		0	1	0
543	F	80-89	5	0	0	0		0	1	0
544	M	60-69	9	0	0	0		0	1	0
545	M	60-69	22	0	1	0		0	0	0
546	M	80-89	21	0	0	0		0	0	0
547	F	60-69	2	0	0	0		0	0	0
548	F	60-69	2	0	0	0		0	0	0
549	M	70-79	3	0	0	0		0	0	0
550	M	70-79	9	0	0	0		0	0	0
551	M	70-79	3	0	1	0		0	0	0
552	M	70-79	7	0	0	0		0	1	0
553	M	70-79	23	0	0	0		0	1	0
554	M	70-79	13	0	0	0		0	1	0
555	M	70-79	8	0	0	0		0	1	0
556	M	70-79	9	0	0	0		0	1	0
557	M	70-79	16	0	0	0		0	1	0
558	M	70-79	9	0	0	0		0	1	0
559	M	70-79	12	0	0	0		0	1	0
560	M	70-79	11	0	0	0		0	1	0
561	M	70-79	14	0	0	0		0	1	0
562	M	70-79	62	0	0	0		0	1	0
563	M	70-79	9	0	0	0		0	1	0
564	M	70-79	18	0	0	0		0	1	0
565	M	70-79	45	0	0	0		0	1	0
566	M	70-79	39	0	0	0		0	1	0
567	F	70-79	5	0	0	0		0	0	0
568	F	70-79	27	0	0	0		0	1	0
569	F	70-79	2	0	0	0		0	1	0
570	M	80-89	115	0	0	0		0	1	0
571	F	70-79	7	0	0	0		0	0	0
572	F	70-79	6	0	0	0		0	1	0
573	F	70-79	36	0	0	0		0	1	0
574	F	70-79	5	0	0	0		0	1	0
575	F	70-79	11	0	0	0		0	1	0
576	F	80-89	12	0	0	1	1	1	1	0
577	F	80-89	6	0	0	0		0	1	0
578	F	80-89	24	1	0	0		0	1	1
579	M	70-79	47	0	0	0		0	0	0
580	M	70-79	23	0	0	0		0	0	0
581	M	70-79	8	0	0	0		0	0	0
582	M	70-79	5	0	0	0		0	1	0
583	F	80-89	2	0	1	0		0	1	0
584	F	80-89	3	0	1	0		0	1	0
585	M	60-69	3	0	0	0		0	0	0
586	M	60-69	4	0	1	0		0	0	0
587	M	80-89	11	0	1	0		0	1	0
588	M	60-69	3	0	1	0		0	0	0
589	M	60-69	9	0	1	0		0	0	0
590	M	70-79	2	0	0	0		0	0	0
591	M	70-79	2	0	1	0		0	1	0
592	M	70-79	14	0	0	0		0	1	0
593	M	80-89	59	0	0	0		0	0	0
594	M	80-89	16	0	0	0		0	1	0
595	M	80-89	34	0	0	0		0	1	0
596	F	80-89	50	0	0	1	1	1	1	0
597	M	30-39	4	0	0	0		0	1	0
598	M	60-69	190	0	0	0		0	1	0
599	M	80-89	8	0	0	0		0	1	0
600	F	50-59	9	0	0	0		0	1	0
601	F	70-79	12	0	0	0		0	0	0
602	F	80-89	3	0	0	0		0	0	0
603	F	80-89	5	0	0	0		0	0	0
604	F	90-	14	0	0	0		0	1	0
605	M	80-89	14	0	0	0		0	1	0
606	F	70-79	8	0	0	0		0	0	0
607	M	70-79	4	0	1	0		0	0	0
608	M	70-79	6	0	1	0		0	0	0
609	M	70-79	6	0	1	0		0	0	0
610	F	30-39	10	0	0	0		0	0	0
611	F	80-89	22	0	0	0		0	1	0
612	F	80-89	5	0	0	0		0	1	0
613	M	50-59	4	0	0	0		0	1	0
614	M	60-69	6	0	1	0		0	0	0
615	M	60-69	16	0	0	0		0	1	0
616	M	60-69	14	0	1	0		0	0	0
617	M	60-69	16	0	0	0		0	0	0
618	M	60-69	10	0	1	0		0	0	0
619	M	60-69	17	0	1	0		0	0	0
620	M	60-69	5	0	0	0		0	0	0
621	M	60-69	4	0	0	0		0	1	0
622	M	60-69	3	0	0	0		0	0	0
623	F	80-89	8	0	0	0		0	1	0
624	F	80-89	9	0	0	0		0	1	0
625	F	80-89	7	0	0	0		0	1	0
626	F	80-89	24	0	0	0		0	1	1
627	F	80-89	5	0	0	0		0	1	0
628	F	80-89	8	0	0	0		0	1	0
629	M	80-89	3	0	0	0		0	0	0
630	M	80-89	4	0	0	0		0	0	0
631	M	80-89	4	0	0	0		0	0	0
632	M	80-89	26	0	0	0		0	1	0
633	M	60-69	7	0	0	0		0	0	0
634	M	60-69	3	0	0	0		0	0	0
635	F	30-39	14	0	0	0		0	0	0
636	F	60-69	9	0	1	0		0	1	0
637	F	60-69	12	0	0	0		0	1	0
638	F	60-69	7	0	0	0		0	1	0
639	M	70-79	7	0	0	0		0	0	0
640	F	80-89	9	0	0	0		0	1	0
641	F	80-89	8	0	0	0		0	0	0
642	F	30-39	10	0	0	0		0	0	0
643	F	70-79	3	0	0	0		0	1	0
644	M	70-79	5	0	0	0		0	0	0
645	F	50-59	3	0	0	0		0	0	0
646	F	70-79	17	0	1	0		0	0	0
647	F	40-49	33	0	0	0		0	0	0
648	F	40-49	14	0	0	0		0	0	0
649	F	40-49	15	0	0	0		0	0	0
650	F	40-49	16	0	0	0		0	0	0
651	M	70-79	18	0	1	0		0	0	0
652	F	80-89	3	0	0	0		0	0	0
653	F	80-89	3	0	0	0		0	0	0
654	M	70-79	8	0	0	0		0	0	0
655	M	80-89	8	0	1	0		0	0	0
656	M	80-89	84	0	1	0		0	0	0
657	F	50-59	9	0	0	0		0	0	0
658	F	50-59	10	0	1	0		0	0	0
659	F	50-59	26	0	1	0		0	1	0
660	M	70-79	14	0	1	0		0	1	0
661	M	70-79	26	0	1	0		0	0	0
662	M	70-79	18	0	0	0		0	1	0
663	F	70-79	26	0	1	0		0	0	0
664	F	70-79	21	0	1	0		0	0	0
665	F	70-79	14	0	1	0		0	0	0
666	F	70-79	28	0	0	0		0	0	0
667	M	70-79	8	0	0	0		0	0	0
668	M	70-79	6	0	1	0		0	0	0
669	M	70-79	5	0	1	0		0	0	0
670	M	70-79	23	0	0	0		0	1	0
671	M	70-79	26	0	0	0		0	1	0
672	F	50-59	8	0	1	0		0	0	0
673	M	90-	101	1	0	1	100	1	1	0
674	M	80-89	115	0	0	0		0	1	0
675	F	40-49	4	0	0	0		0	0	0
676	M	70-79	24	0	0	0		0	1	0
677	F	30-39	12	0	0	0		0	0	0
678	M	70-79	10	0	1	0		0	1	0
679	M	40-49	5	0	0	0		0	0	0
680	F	60-69	3	0	0	0		0	0	0
681	M	60-69	9	0	0	0		0	1	0
682	M	70-79	3	0	0	0		0	0	0
683	M	70-79	3	0	0	0		0	0	0
684	F	70-79	69	0	1	0		0	1	0
685	M	80-89	7	0	0	0		0	1	0
686	M	80-89	25	0	0	0		0	0	0
687	M	80-89	41	0	0	0		0	1	0
688	F	90-	38	0	0	0		0	1	0
689	F	90-	42	0	0	1	1	0	1	0
690	F	60-69	3	0	0	0		0	0	0
691	M	80-89	3	0	0	0		0	0	0
692	F	30-39	6	0	0	0		0	0	0
693	F	80-89	4	0	0	0		0	1	0
694	F	80-89	14	0	0	0		0	0	0
695	F	80-89	35	0	0	0		0	0	0
696	F	80-89	16	0	0	0		0	1	0
697	F	80-89	35	0	0	0		0	0	0
698	F	80-89	9	0	0	0		0	1	0
699	F	80-89	13	0	0	0		0	1	0
700	F	80-89	17	0	0	0		0	1	0
701	F	70-79	16	0	0	0		0	0	0
702	F	70-79	4	0	0	0		0	0	0
703	F	80-89	7	0	0	1	1	1	1	0
704	F	80-89	9	0	0	0		0	1	0
705	F	80-89	62	1	0	1	40	1	1	0
706	F	80-89	2	0	0	0		0	0	0
707	F	80-89	7	0	0	0		0	0	0
708	F	80-89	3	0	0	0		0	0	0
709	M	80-89	3	1	0	1	1	0	1	1
710	F	70-79	49	1	1	1	39	0	0	0
711	M	80-89	3	0	1	0		0	0	0
712	M	80-89	33	1	1	0		0	1	0
713	M	80-89	4	0	0	0		0	1	0
714	F	60-69	4	0	0	0		0	1	0
715	F	80-89	44	0	0	0		0	0	0
716	F	70-79	19	0	0	0		0	1	0
717	F	90-	3	1	0	0		0	1	0
718	M	60-69	22	0	1	0		0	1	0
719	M	60-69	36	1	1	0		0	1	0
720	F	80-89	2	0	0	0		0	0	0
721	F	80-89	2	0	0	0		0	0	0
722	M	80-89	15	1	0	0		0	1	0
723	F	70-79	2	0	1	0		0	1	0
724	F	70-79	13	0	1	0		0	1	0
725	F	70-79	12	0	0	0		0	1	0
726	F	70-79	8	0	0	0		0	1	0
727	F	70-79	11	0	0	0		0	1	0
728	F	70-79	20	0	0	0		0	1	0
729	M	80-89	1	1	0	0		0	0	1
730	F	80-89	2	0	0	0		0	0	0
731	F	80-89	2	0	0	0		0	0	0
732	F	80-89	11	0	0	0		0	0	0
733	M	70-79	82	0	0	0		0	0	0
734	M	70-79	103	0	0	0		0	1	0
735	F	70-79	31	0	0	0		0	1	0
736	F	70-79	2	0	0	0		0	0	0
737	F	60-69	31	0	0	0		0	1	0
738	F	60-69	7	0	0	0		0	1	0
739	F	60-69	3	0	0	0		0	0	0
740	F	50-59	20	0	0	0		0	1	0
741	F	50-59	34	0	0	0		0	0	0
742	F	60-69	8	0	0	0		0	1	0
743	M	70-79	7	0	1	0		0	1	0
744	F	80-89	69	0	0	0		0	0	0
745	F	80-89	4	0	0	0		0	0	0
746	M	80-89	2	0	0	0		0	0	0
747	F	70-79	9	0	0	0		0	1	0
748	F	70-79	13	0	0	0		0	0	0
749	F	80-89	2	0	0	0		0	0	0
750	F	80-89	8	0	0	0		0	1	0
751	F	70-79	2	0	0	0		0	0	0
752	F	70-79	2	0	0	0		0	0	0
753	M	80-89	16	0	0	0		0	1	0
754	M	90-	66	1	0	1	1	1	1	1
755	M	50-59	23	0	0	0		0	0	0
756	M	80-89	8	1	0	0		0	1	0
757	M	60-69	10	0	0	0		0	0	0
758	M	60-69	28	0	0	0		0	1	0
759	M	60-69	4	0	0	0		0	0	0
760	M	60-69	4	0	1	0		0	0	0
761	M	60-69	18	0	0	0		0	0	0
762	M	60-69	86	0	1	0		0	0	0
763	M	60-69	4	1	1	1	3	1	0	0
764	F	70-79	17	0	0	0		0	1	0
765	M	70-79	4	0	0	0		0	1	0
766	M	70-79	3	0	0	0		0	1	0
767	M	70-79	2	0	0	0		0	0	0
768	M	70-79	2	0	0	0		0	0	0
769	F	80-89	1	1	0	0		0	1	1
770	M	70-79	13	0	0	0		0	1	0
771	F	40-49	20	0	1	0		0	0	0
772	F	50-59	3	0	0	0		0	0	0
773	F	80-89	12	0	0	0		0	1	0
774	F	80-89	72	0	0	0		0	1	0
775	F	80-89	43	0	0	1	1	0	1	0
776	F	80-89	19	0	0	0		0	1	0
777	F	80-89	68	0	0	1	3	1	1	0
778	F	80-89	20	0	0	0		0	1	0
779	F	80-89	21	0	0	0		0	1	0
780	F	90-	27	0	0	1	1	1	1	0
781	F	90-	21	0	0	0		0	1	0
782	M	60-69	3	0	1	0		0	0	0
783	M	80-89	15	0	1	0		0	0	0
784	M	80-89	11	0	1	0		0	0	0
785	M	80-89	83	0	0	0		0	0	0
786	M	80-89	19	0	0	0		0	1	0
787	M	80-89	11	0	1	0		0	0	0
788	M	80-89	13	0	1	0		0	0	0
789	M	80-89	70	1	1	0		0	0	0
790	M	70-79	7	0	0	0		0	1	0
791	M	70-79	16	0	1	0		0	1	0
792	M	70-79	1	1	0	0		0	1	1
793	F	80-89	7	0	0	0		0	0	0
794	M	70-79	3	0	0	0		0	1	0
795	M	70-79	10	0	1	0		0	0	0
796	F	70-79	15	0	0	0		0	0	0
797	F	70-79	12	0	0	0		0	0	0
798	F	70-79	25	0	1	0		0	0	0
799	F	70-79	62	0	1	0		0	0	0
800	F	80-89	2	0	0	0		0	1	0
801	F	90-	54	0	0	1	2	0	1	0
802	F	40-49	14	0	1	0		0	0	0
803	M	80-89	23	0	0	0		0	1	0
804	M	80-89	3	0	0	0		0	0	0
805	M	80-89	2	0	0	0		0	0	0
806	F	80-89	15	0	0	0		0	1	0
807	F	60-69	7	0	0	0		0	0	0
808	F	80-89	12	0	0	0		0	1	0
809	M	80-89	9	0	0	0		0	0	0
810	M	80-89	5	0	0	0		0	0	0
811	F	80-89	35	0	0	0		0	1	0
812	M	60-69	7	0	0	0		0	0	0
813	F	20-29	1	0	0	0		0	0	0
814	F	80-89	14	0	0	0		0	1	0
815	F	80-89	80	1	0	1	70	1	1	0
816	M	90-	2	0	0	0		0	0	0
817	M	90-	4	0	0	0		0	1	0
818	M	90-	3	0	0	0		0	0	0
819	F	80-89	7	0	0	0		0	0	0
820	F	70-79	2	0	0	0		0	0	0
821	F	70-79	2	0	0	0		0	0	0
822	M	70-79	3	0	1	0		0	0	0
823	M	70-79	3	0	0	0		0	0	0
824	M	70-79	4	0	1	0		0	0	0
825	M	70-79	10	0	0	0		0	1	0
826	F	70-79	4	0	0	0		0	1	0
827	F	70-79	19	0	0	0		0	0	0
828	F	80-89	2	0	0	0		0	0	0
829	F	80-89	2	0	0	0		0	0	0
830	F	70-79	9	0	0	0		0	1	0
831	F	50-59	10	0	0	0		0	1	0
832	F	50-59	9	0	0	0		0	0	0
833	F	80-89	2	0	0	0		0	0	0
834	F	80-89	2	0	0	0		0	0	0
835	M	60-69	29	0	1	0		0	0	0
836	F	70-79	4	0	1	0		0	0	0
837	F	70-79	4	0	1	0		0	0	0
838	F	70-79	4	0	1	0		0	0	0
839	F	70-79	4	0	1	0		0	0	0
840	F	70-79	4	0	1	0		0	0	0
841	F	70-79	4	0	1	0		0	0	0
842	F	70-79	4	0	1	0		0	0	0
843	F	70-79	4	0	1	0		0	0	0
844	F	70-79	4	0	1	0		0	0	0
845	F	70-79	3	0	1	0		0	0	0
846	F	70-79	4	0	1	0		0	0	0
847	F	70-79	4	0	1	0		0	0	0
848	F	70-79	4	0	1	0		0	0	0
849	F	70-79	4	0	1	0		0	0	0
850	F	70-79	4	0	1	0		0	0	0
851	F	70-79	4	0	1	0		0	0	0
852	F	70-79	4	0	1	0		0	0	0
853	F	70-79	4	0	1	0		0	0	0
854	F	70-79	4	0	1	0		0	0	0
855	F	70-79	4	0	1	0		0	0	0
856	F	70-79	4	0	1	0		0	0	0
857	F	70-79	4	0	1	0		0	0	0
858	F	70-79	4	0	1	0		0	0	0
859	F	70-79	4	0	1	0		0	0	0
860	F	70-79	4	0	1	0		0	0	0
861	F	70-79	4	0	1	0		0	0	0
862	F	70-79	4	0	1	0		0	0	0
863	F	90-	5	0	0	0		0	1	0
864	F	50-59	36	0	0	0		0	1	0
865	F	50-59	4	0	0	0		0	0	0
866	F	60-69	7	0	0	0		0	1	0
867	F	60-69	4	0	0	0		0	1	0
868	F	60-69	6	0	0	0		0	1	0
869	F	60-69	27	0	0	0		0	1	0
870	M	60-69	14	0	0	0		0	1	0
871	M	60-69	10	0	0	0		0	0	0
872	F	80-89	4	0	0	0		0	0	0
873	F	80-89	5	0	0	0		0	1	0
874	F	80-89	33	0	0	0		0	1	0
875	F	70-79	4	0	0	0		0	0	0
876	M	70-79	3	0	0	0		0	0	0
877	M	80-89	3	0	0	0		0	0	0
878	F	70-79	10	0	0	0		0	0	0
879	M	70-79	14	0	0	0		0	0	0
880	M	70-79	9	0	0	0		0	1	0
881	M	70-79	3	0	0	0		0	0	0
882	F	30-39	1	0	0	0		0	0	0
883	F	70-79	6	0	0	0		0	1	0
884	M	80-89	95	0	0	0		0	1	0
885	M	80-89	108	0	0	0		0	1	0
886	M	80-89	122	0	0	0		0	1	0
887	M	80-89	104	0	0	0		0	1	0
888	M	80-89	92	0	0	0		0	1	0
889	M	80-89	76	0	0	0		0	1	0
890	M	80-89	30	0	0	0		0	1	0
891	M	80-89	2	0	0	0		0	0	0
892	M	80-89	2	0	0	0		0	0	0
893	M	80-89	4	0	0	0		0	0	0
894	M	80-89	4	0	0	0		0	1	0
895	M	70-79	13	0	0	0		0	1	0
896	M	70-79	15	0	0	0		0	0	0
897	M	70-79	2	0	0	0		0	0	0
898	M	70-79	3	0	0	0		0	0	0
899	M	70-79	3	0	0	0		0	0	0
900	M	70-79	9	0	0	0		0	0	0
901	F	80-89	2	0	0	0		0	1	0
902	M	80-89	2	0	0	0		0	1	0
903	M	80-89	3	0	0	0		0	0	0
904	M	80-89	66	1	0	1	66	1	1	0
905	M	70-79	74	0	1	0		0	1	0
906	F	70-79	14	0	0	0		0	0	0
907	F	70-79	8	0	0	0		0	1	0
908	M	70-79	30	0	1	0		0	0	0
909	M	70-79	15	0	1	0		0	0	0
910	M	70-79	12	0	1	0		0	0	0
911	M	70-79	10	0	1	1	3	0	0	0
912	F	80-89	46	0	0	0		0	1	0
913	F	70-79	3	0	0	0		0	0	0
914	F	70-79	17	0	0	0		0	1	0
915	M	90-	63	0	0	0		0	0	0
916	M	90-	6	0	0	0		0	1	0
917	F	70-79	3	0	0	0		0	1	0
918	F	50-59	11	0	1	0		0	1	0
919	F	70-79	5	1	1	1	2	1	1	0
920	M	70-79	5	0	0	0		0	0	0
921	M	60-69	8	0	0	0		0	0	0
922	M	60-69	15	0	0	0		0	0	0
923	F	60-69	8	0	0	0		0	1	0
924	M	70-79	1	1	0	0		0	1	1
925	F	40-49	3	0	0	0		0	1	0
926	F	40-49	2	0	0	0		0	1	0
927	M	80-89	3	0	1	0		0	0	0
928	M	70-79	20	0	0	0		0	1	0
929	M	70-79	3	0	1	0		0	0	0
930	M	40-49	2	0	0	0		0	0	0
931	F	60-69	8	0	0	0		0	0	0
932	M	80-89	6	0	0	0		0	0	0
933	M	60-69	8	0	0	0		0	0	0
934	M	80-89	42	0	0	0		0	1	0
935	F	80-89	70	0	0	0		0	1	0
936	F	70-79	85	0	0	0		0	1	0
937	F	80-89	2	0	0	0		0	0	0
938	F	80-89	2	0	0	0		0	0	0
939	M	70-79	8	0	0	0		0	1	0
940	F	70-79	2	0	0	0		0	0	0
941	F	70-79	2	0	0	0		0	0	0
942	F	60-69	3	0	0	0		0	1	0
943	M	60-69	2	0	0	0		0	0	0
944	M	60-69	2	0	0	0		0	0	0
945	M	60-69	99	0	0	0		0	1	0
946	F	80-89	3	0	0	0		0	0	0
947	F	80-89	3	0	0	0		0	0	0
948	M	70-79	3	0	0	0		0	1	0
949	M	70-79	7	0	0	0		0	0	0
950	M	80-89	10	0	0	0		0	0	0
951	M	80-89	4	0	0	0		0	1	0
952	M	80-89	41	0	0	0		0	1	0
953	M	80-89	58	1	0	0		1	1	0
954	F	70-79	3	0	0	0		0	0	0
955	F	70-79	3	0	0	0		0	0	0
956	M	40-49	6	0	0	0		0	1	0
957	M	40-49	9	1	0	1	8	0	1	0
958	M	70-79	32	0	0	0		0	0	0
959	M	30-39	8	0	0	0		0	1	0
960	M	70-79	4	0	0	0		0	1	0
961	M	70-79	5	0	0	0		0	1	0
962	F	60-69	8	0	0	0		0	0	0
963	F	60-69	2	0	0	0		0	0	0
964	F	80-89	3	0	0	0		0	0	0
965	F	80-89	13	0	0	0		0	1	0
966	F	90-	49	0	0	0		0	1	0
967	M	50-59	5	0	0	0		0	0	0
968	M	50-59	11	0	1	0		0	0	0
969	M	50-59	12	0	1	0		0	0	0
970	M	50-59	14	0	1	0		0	0	0
971	M	50-59	16	0	1	0		0	0	0
972	F	70-79	4	0	0	0		0	1	0
973	F	70-79	9	0	0	0		0	1	0
974	F	70-79	10	0	0	0		0	1	0
975	F	70-79	61	0	0	0		0	0	0
976	F	70-79	69	0	0	0		0	0	0
977	F	80-89	3	0	0	0		0	0	0
978	F	80-89	7	0	0	0		0	1	0
979	F	80-89	11	0	0	0		0	0	0
980	F	80-89	5	0	0	0		0	0	0
981	M	80-89	10	0	0	0		0	1	0
982	M	80-89	3	0	0	0		0	0	0
983	M	80-89	3	0	0	0		0	0	0
984	M	80-89	13	0	0	0		0	1	0
985	M	90-	8	1	1	1	1	1	1	0
986	F	70-79	9	0	0	0		0	0	0
987	M	70-79	5	0	0	0		0	0	0
988	F	70-79	2	0	0	0		0	0	0
989	F	70-79	2	0	0	0		0	1	0
990	M	90-	43	0	0	0		0	0	0
991	M	90-	36	1	0	1	35	0	1	0
992	F	80-89	7	0	0	0		0	1	0
993	F	80-89	69	1	0	1	3	1	1	0
994	F	60-69	101	0	0	0		0	1	0
995	F	70-79	5	0	0	0		0	1	0
996	F	70-79	40	0	0	0		0	1	0
997	M	70-79	6	0	0	0		0	1	0
998	M	80-89	1	0	0	0		0	1	0
999	F	70-79	12	0	0	1	5	0	1	0
1000	M	80-89	89	0	1	0		1	1	1
1001	M	80-89	7	1	0	1	3	0	1	0
1002	F	80-89	12	0	0	0		0	1	0
1003	F	80-89	9	0	0	0		0	1	0
1004	F	70-79	2	0	0	0		0	0	0
1005	M	70-79	11	0	0	0		0	0	0
1006	M	80-89	43	1	0	0		0	1	1
1007	M	80-89	8	0	0	0		0	1	0
1008	F	70-79	10	0	0	0		0	1	0
1009	F	70-79	2	0	0	0		0	0	0
1010	F	30-39	9	0	0	0		0	0	0
1011	M	80-89	18	0	0	0		0	1	0
1012	F	40-49	3	0	0	0		0	0	0
1013	F	40-49	3	0	0	0		0	0	0
1014	F	30-39	7	0	0	0		0	0	0
1015	M	80-89	3	0	0	0		0	0	0
1016	M	70-79	3	0	0	0		0	0	0
1017	M	80-89	50	0	0	0		0	0	0
1018	M	70-79	9	0	0	0		0	0	0
1019	F	80-89	6	0	0	0		0	1	0
1020	F	70-79	27	0	0	0		0	0	0
1021	F	70-79	2	0	0	0		0	0	0
1022	M	80-89	2	0	0	0		0	0	0
1023	M	80-89	45	0	0	0		0	1	1
1024	M	80-89	110	0	0	0		0	1	1
1025	M	90-	3	0	0	0		0	0	0
1026	M	80-89	2	0	0	0		0	0	0
1027	M	80-89	2	0	0	0		0	0	0
1028	M	30-39	7	0	0	0		0	1	1
1029	M	30-39	32	0	0	1	1	1	1	1
1030	F	70-79	6	0	0	0		0	0	0
1031	F	80-89	106	0	0	1	1	1	1	0
1032	F	80-89	3	0	0	0		0	0	0
1033	F	70-79	14	0	0	0		0	1	0
1034	F	70-79	2	0	0	0		0	1	0
1035	F	60-69	44	0	0	0		0	0	0
1036	F	80-89	3	0	0	0		0	0	0
1037	F	80-89	47	0	0	0		0	1	0
1038	F	80-89	38	0	0	1	33	1	1	0
1039	F	80-89	96	0	0	0		0	1	0
1040	F	80-89	29	1	0	1	1	1	1	0
1041	F	80-89	3	0	0	0		0	0	0
1042	F	70-79	20	0	0	0		0	1	0
1043	F	70-79	42	0	0	0		0	1	0
1044	F	80-89	14	0	0	0		0	1	0
1045	F	80-89	16	1	0	0		0	1	1
1046	M	80-89	11	0	0	0		0	1	0
1047	M	90-	3	0	0	0		0	0	0
1048	F	80-89	18	0	1	0		0	1	1
1049	F	80-89	25	0	1	0		0	0	1
1050	F	90-	8	0	1	0		0	1	0
1051	M	90-	7	0	0	0		0	1	0
1052	F	90-	60	1	0	1	2	1	1	0
1053	M	70-79	10	0	1	0		0	1	0
1054	M	70-79	9	0	1	0		0	1	0
1055	M	70-79	10	1	0	1	2	0	1	0
1056	F	60-69	25	0	0	0		0	1	0
1057	F	60-69	16	0	0	0		0	1	0
1058	F	60-69	10	0	0	0		0	1	0
1059	F	80-89	85	0	0	0		0	0	0
1060	M	40-49	7	0	0	0		0	0	0
1061	M	70-79	3	0	0	0		0	1	0
1062	F	80-89	18	0	0	0		0	1	1
1063	F	60-69	5	0	0	0		0	1	1
1064	F	60-69	4	0	0	0		0	1	1
1065	F	60-69	6	0	0	0		0	0	0
1066	M	70-79	11	0	0	0		0	0	0
1067	F	50-59	8	0	0	0		0	0	0
1068	M	70-79	6	0	0	0		0	1	0
1069	F	90-	2	1	0	0		0	1	0
1070	F	80-89	3	0	0	0		0	0	0
1071	M	80-89	17	0	0	0		0	0	0
1072	F	80-89	24	0	0	0		0	1	0
1073	F	80-89	4	0	0	0		0	0	0
1074	F	80-89	54	1	0	1	3	1	1	0
1075	M	80-89	137	1	0	1	127	1	1	0
1076	F	90-	5	0	0	0		0	1	0
1077	F	80-89	27	0	0	0		0	1	1
1078	F	80-89	2	0	0	0		0	0	0
1079	F	80-89	2	0	0	0		0	0	0
1080	F	80-89	118	1	0	1	105	1	0	1
1081	F	70-79	11	0	0	0		0	1	0
1082	F	80-89	24	0	0	0		0	1	0
1083	M	50-59	4	0	0	0		0	1	0
1084	M	50-59	4	0	0	0		0	1	0
1085	F	70-79	28	0	0	0		0	1	0
1086	M	70-79	9	0	0	0		0	0	0
1087	F	70-79	10	0	1	0		0	0	0
1088	F	70-79	8	0	1	0		0	0	0
1089	M	80-89	16	1	1	1	13	0	0	1
1090	M	80-89	55	0	0	0		0	1	1
1091	M	70-79	2	0	0	0		0	0	0
1092	F	80-89	14	0	0	0		0	1	0
1093	F	80-89	14	0	0	0		0	0	0
1094	F	80-89	6	0	0	0		0	0	0
1095	F	70-79	36	0	0	0		0	0	0
1096	F	80-89	31	0	0	0		0	1	0
1097	F	70-79	7	0	0	0		0	0	0
1098	F	70-79	3	0	0	0		0	0	0
1099	M	40-49	4	0	0	0		0	1	0
1100	F	70-79	30	0	0	0		0	1	0
1101	F	80-89	11	0	0	0		0	1	0
1102	F	80-89	16	0	0	0		0	1	0
1103	F	80-89	3	0	0	0		0	0	0
1104	F	80-89	3	0	0	0		0	0	0
1105	M	60-69	12	0	1	0		0	0	1
1106	M	60-69	4	0	1	0		0	0	0
1107	M	60-69	4	0	1	0		0	0	0
1108	F	80-89	2	0	0	0		0	0	0
1109	F	80-89	2	0	0	0		0	0	0
1110	F	60-69	126	0	0	0		0	0	0
1111	M	60-69	48	0	0	0		0	1	0
1112	M	60-69	61	0	0	0		0	1	0
1113	M	80-89	13	0	0	0		0	1	0
1114	M	80-89	26	0	0	0		0	1	0
1115	M	80-89	10	0	0	0		0	1	0
1116	M	90-	8	0	0	0		0	1	0
1117	M	90-	11	0	0	0		0	1	0
1118	M	90-	7	0	0	0		0	1	0
1119	M	90-	9	0	0	0		0	1	0
1120	M	90-	7	0	0	0		0	1	0
1121	M	90-	10	0	0	0		0	1	0
1122	M	90-	17	0	0	0		0	1	0
1123	M	90-	34	1	0	0		0	1	0
1124	F	90-	34	0	0	0		0	1	0
1125	F	90-	38	0	0	0		0	1	0
1126	F	90-	63	0	0	1	3	1	1	0
1127	F	90-	19	0	0	0		0	1	0
1128	F	20-29	3	0	0	0		0	0	0
1129	M	80-89	3	0	0	0		0	0	0
1130	M	70-79	2	0	0	0		0	0	0
1131	M	70-79	7	0	0	0		0	0	0
1132	M	70-79	2	0	0	0		0	0	0
1133	M	70-79	2	0	0	0		0	0	0
1134	M	70-79	3	0	0	0		0	0	0
1135	M	70-79	7	0	0	0		0	0	0
1136	M	80-89	23	1	0	0		0	1	1
1137	M	30-39	10	0	0	0		0	0	0
1138	M	30-39	15	0	0	0		0	0	0
1139	M	30-39	9	0	0	0		0	1	0
1140	F	60-69	23	0	0	0		0	1	0
1141	F	70-79	14	0	0	0		0	1	0
1142	F	70-79	20	0	0	0		0	1	0
1143	F	70-79	153	0	0	0		0	1	0
1144	F	70-79	2	0	0	0		0	0	0
1145	F	70-79	2	0	0	0		0	0	0
1146	F	70-79	61	0	0	0		0	1	1
1147	F	70-79	90	1	0	1	2	1	1	1
1148	F	80-89	3	0	0	0		0	0	0
1149	F	80-89	3	0	0	0		0	0	0
1150	M	80-89	5	0	0	0		0	0	0
1151	F	80-89	12	0	0	0		0	0	0
1152	M	90-	9	0	0	0		0	1	0
1153	M	80-89	8	0	1	0		0	0	0
1154	F	80-89	2	0	0	0		0	1	0
1155	F	80-89	8	0	0	0		0	1	0
1156	M	60-69	3	0	0	0		0	0	0
1157	F	70-79	10	0	0	0		0	0	0
1158	F	70-79	2	0	0	0		0	0	0
1159	F	70-79	2	0	0	0		0	0	0
1160	F	70-79	33	0	0	0		0	1	0
1161	F	60-69	4	0	0	0		0	0	0
1162	F	70-79	28	0	0	0		0	1	0
1163	F	60-69	8	0	1	0		0	0	0
1164	F	60-69	8	0	0	0		0	0	0
1165	F	60-69	12	0	1	0		0	0	0
1166	F	60-69	11	0	0	0		0	0	0
1167	F	60-69	42	0	1	0		0	0	0
1168	F	60-69	77	0	1	0		0	0	0
1169	F	60-69	9	1	1	0		0	0	0
1170	M	80-89	3	0	0	0		0	1	0
1171	M	80-89	11	0	0	0		0	0	0
1172	F	70-79	9	0	0	0		0	1	0
1173	F	70-79	2	0	0	0		0	0	0
1174	M	70-79	15	0	0	0		0	1	0
1175	F	90-	62	0	0	0		0	0	0
1176	M	70-79	3	0	1	0		0	0	0
1177	M	80-89	34	0	1	0		0	1	0
1178	F	80-89	19	0	1	0		0	1	1
1179	F	80-89	19	1	1	1	2	0	1	0
1180	M	60-69	3	0	0	0		0	0	0
1181	M	40-49	16	0	0	0		0	0	0
1182	M	40-49	10	0	0	0		0	1	0
1183	M	80-89	2	0	0	0		0	1	0
1184	M	80-89	11	0	0	0		0	1	0
1185	M	80-89	30	0	0	0		0	1	0
1186	F	90-	46	0	0	0		0	1	0
1187	F	70-79	3	0	0	0		0	0	0
1188	F	70-79	3	0	0	0		0	0	0
1189	M	80-89	6	0	0	0		0	0	0
1190	M	70-79	2	0	0	0		0	1	0
1191	M	70-79	8	0	0	0		0	1	0
1192	F	80-89	8	0	0	0		0	0	0
1193	F	80-89	23	0	0	0		0	1	0
1194	F	80-89	67	0	0	0		0	0	1
1195	F	70-79	24	0	0	0		0	0	1
1196	F	70-79	7	0	0	0		0	1	0
1197	F	70-79	3	0	0	0		0	0	0
1198	F	70-79	3	0	0	0		0	0	0
1199	F	90-	10	0	1	0		0	0	0
1200	F	90-	25	0	0	0		0	1	0
1201	F	90-	24	0	0	0		0	1	0
1202	F	90-	11	0	0	0		0	1	0
1203	F	90-	1	1	0	1	1	1	1	0
1204	F	70-79	5	0	0	0		0	1	0
1205	F	80-89	8	0	0	0		0	1	0
1206	M	70-79	4	0	0	0		0	0	0
1207	M	60-69	30	0	0	0		0	1	0
1208	M	60-69	16	0	0	0		0	1	0
1209	M	60-69	9	0	0	0		0	1	0
1210	F	90-	15	0	0	0		0	1	0
1211	F	90-	116	0	0	0		0	1	0
1212	F	70-79	4	0	0	0		0	1	0
1213	M	80-89	3	0	0	0		0	0	0
1214	M	70-79	55	0	0	0		0	1	1
1215	M	70-79	7	0	1	0		0	0	0
1216	M	80-89	17	0	0	0		0	0	0
1217	M	80-89	5	0	0	0		0	0	0
1218	M	90-	3	0	0	0		0	0	0
1219	M	90-	2	0	0	0		0	1	0
1220	M	90-	11	0	0	1	3	1	1	0
1221	M	90-	29	0	0	0		0	1	0
1222	M	90-	9	0	0	0		0	1	0
1223	M	70-79	9	0	1	0		0	1	0
1224	M	70-79	16	0	1	0		0	1	0
1225	M	70-79	41	1	1	0		0	1	1
1226	F	80-89	9	0	0	0		0	1	0
1227	F	90-	11	0	0	0		0	1	0
1228	F	90-	6	0	0	0		0	1	0
1229	F	90-	8	0	0	0		0	1	0
1230	F	90-	10	0	0	0		0	1	0
1231	F	90-	13	0	0	0		0	1	0
1232	F	90-	7	0	0	0		0	1	0
1233	F	90-	8	0	0	0		0	1	0
1234	F	90-	12	0	0	0		0	1	0
1235	M	80-89	3	0	0	0		0	0	0
1236	M	80-89	5	0	1	0		0	1	0
1237	F	80-89	89	0	0	0		0	1	0
1238	F	70-79	12	0	0	0		0	1	0
1239	F	70-79	8	0	0	0		0	1	0
1240	F	70-79	5	0	0	0		0	1	0
1241	F	70-79	3	0	0	0		0	1	0
1242	F	80-89	2	0	0	0		0	0	0
1243	F	70-79	3	1	0	0		0	0	1
1244	F	60-69	17	0	0	0		0	1	0
1245	F	70-79	3	0	0	0		0	0	0
1246	F	70-79	3	0	0	0		0	0	0
1247	F	60-69	3	0	0	0		0	0	0
1248	F	60-69	3	0	0	0		0	0	0
1249	F	70-79	2	0	0	0		0	0	0
1250	F	70-79	2	0	0	0		0	0	0
1251	M	80-89	12	1	0	1	12	0	0	1
1252	M	70-79	3	0	0	0		0	1	0
1253	F	90-	2	0	0	0		0	0	0
1254	F	90-	2	0	0	0		0	0	0
1255	F	90-	2	0	0	0		0	0	0
1256	F	90-	3	0	0	0		0	0	0
1257	F	80-89	12	0	0	0		0	0	0
1258	F	80-89	2	0	0	0		0	0	0
1259	F	80-89	9	0	0	0		0	0	0
1260	F	90-	30	0	0	0		0	1	0
1261	F	90-	5	0	0	1	2	0	1	0
1262	F	90-	6	0	0	0		0	1	0
1263	F	90-	148	1	1	1	3	1	1	1
1264	F	80-89	7	0	0	0		0	1	0
1265	F	90-	17	0	0	0		0	1	0
1266	F	90-	7	0	0	0		0	1	0
1267	M	80-89	32	1	1	0		0	0	0
1268	F	70-79	4	0	0	0		0	1	0
1269	F	80-89	11	0	1	0		0	0	0
1270	F	80-89	25	0	1	0		0	0	0
1271	M	70-79	3	0	1	0		0	0	0
1272	M	70-79	4	0	1	0		0	0	0
1273	F	60-69	53	0	0	0		0	1	1
1274	F	90-	7	0	0	0		0	1	0
1275	F	90-	12	0	0	0		0	1	0
1276	F	90-	13	0	0	1	1	0	1	0
1277	F	90-	1	1	0	0		0	1	0
1278	M	80-89	1	1	0	0		0	1	1
1279	F	70-79	3	0	0	0		0	1	0
1280	F	80-89	2	0	0	0		0	0	0
1281	F	80-89	2	0	0	0		0	0	0
1282	F	80-89	21	0	0	0		0	1	1
1283	F	80-89	3	0	0	0		0	1	0
1284	F	80-89	2	0	0	0		0	0	0
1285	F	60-69	2	0	0	0		0	0	0
1286	F	80-89	24	0	0	0		0	1	0
1287	F	60-69	13	0	1	0		0	1	0
1288	F	60-69	29	0	1	0		0	1	0
1289	F	60-69	23	1	1	1	9	0	1	0
1290	M	30-39	3	0	0	0		0	1	0
1291	F	60-69	6	0	0	0		0	1	1
1292	M	30-39	5	0	0	0		0	1	0
1293	F	80-89	3	0	1	0		0	1	0
1294	F	80-89	8	0	1	0		0	0	0
1295	F	80-89	145	0	0	0		0	0	0
1296	M	70-79	4	0	0	0		0	1	0
1297	F	60-69	99	0	0	0		0	0	1
1298	F	60-69	9	1	0	0		0	1	1
1299	M	90-	12	0	0	0		0	1	0
1300	M	90-	15	0	0	0		0	1	0
1301	M	90-	49	0	0	0		0	1	1
1302	F	50-59	24	0	0	0		0	0	0
1303	F	50-59	2	0	0	0		0	0	0
1304	F	50-59	2	0	0	0		0	0	0
1305	F	80-89	5	0	0	0		0	0	0
1306	F	20-29	10	0	0	0		0	0	1
1307	F	70-79	16	0	1	0		0	0	1
1308	M	60-69	5	0	1	0		0	0	0
1309	M	60-69	5	0	1	0		0	0	0
1310	M	60-69	6	0	1	0		0	0	0
1311	F	70-79	14	0	0	0		0	1	0
1312	F	70-79	15	0	0	0		0	1	0
1313	F	70-79	25	0	0	0		0	0	0
1314	F	70-79	11	0	0	0		0	1	0
1315	F	70-79	6	0	1	0		0	1	0
1316	F	70-79	8	0	0	0		0	0	0
1317	F	60-69	11	0	0	0		0	0	0
1318	F	80-89	5	0	0	0		0	1	0
1319	F	80-89	7	0	0	0		0	1	0
1320	F	80-89	8	0	0	0		0	1	0
1321	F	80-89	20	0	0	0		0	1	0
1322	F	80-89	15	0	0	0		0	1	0
1323	F	80-89	23	0	0	0		0	1	0
1324	F	80-89	57	1	0	1	1	1	1	0
1325	F	60-69	3	0	0	0		0	1	0
1326	F	60-69	7	0	0	0		0	1	0
1327	F	60-69	6	0	0	0		0	0	0
1328	F	60-69	7	0	0	0		0	0	0
1329	M	90-	64	1	0	0		0	1	1
1330	M	70-79	81	0	1	0		0	0	0
1331	M	80-89	96	1	1	1	51	1	1	0
1332	M	80-89	9	0	0	0		0	1	1
1333	M	80-89	3	0	0	0		0	1	0
1334	M	80-89	4	0	0	0		0	1	0
1335	M	80-89	5	0	0	0		0	1	0
1336	M	80-89	4	0	0	0		0	1	0
1337	M	80-89	4	0	0	0		0	1	0
1338	M	80-89	3	0	0	0		0	1	0
1339	M	80-89	4	1	0	0		0	1	1
1340	F	70-79	24	0	1	0		0	0	1
1341	F	70-79	9	0	1	0		0	0	0
1342	F	70-79	4	0	1	0		0	0	0
1343	F	80-89	2	0	0	0		0	0	0
1344	F	80-89	2	0	0	0		0	0	0
1345	F	80-89	11	0	1	0		0	0	0
1346	M	70-79	13	0	0	0		0	1	0
1347	F	80-89	17	0	0	0		0	1	0
1348	F	60-69	54	0	0	0		0	0	0
1349	M	80-89	4	0	0	0		0	1	1
1350	M	80-89	10	0	0	0		0	1	0
1351	F	80-89	9	0	0	0		0	1	0
1352	F	60-69	19	0	1	0		0	0	0
1353	M	70-79	6	0	0	0		0	0	0
1354	F	70-79	12	0	0	0		0	1	0
1355	F	80-89	91	0	0	0		0	1	0
1356	M	50-59	5	0	0	0		0	1	0
1357	F	60-69	3	0	0	0		0	0	0
1358	F	60-69	3	0	0	0		0	0	0
1359	M	70-79	167	0	0	0		0	1	0
1360	M	90-	23	1	1	0		0	1	0
1361	F	90-	12	0	0	0		0	1	0
1362	F	70-79	3	0	0	0		0	0	0
1363	F	70-79	2	0	0	0		0	0	0
1364	M	70-79	4	0	0	0		0	1	0
1365	F	80-89	3	0	0	0		0	0	0
1366	F	90-	8	0	0	0		0	0	0
1367	F	80-89	17	0	0	0		0	1	0
1368	F	80-89	92	0	0	0		0	1	0
1369	F	80-89	47	0	0	0		0	0	1
1370	F	80-89	23	0	1	0		0	1	0
1371	F	80-89	11	0	0	0		0	1	0
1372	F	80-89	6	0	0	0		0	0	0
1373	F	90-	1	1	0	0		0	1	0
1374	M	60-69	10	0	0	0		0	1	0
1375	F	70-79	9	0	0	0		0	1	0
1376	F	70-79	3	0	1	0		0	0	0
1377	M	50-59	3	0	0	0		0	1	0
1378	F	80-89	9	0	0	0		0	1	0
1379	F	80-89	8	0	0	0		0	0	0
1380	F	80-89	15	0	0	0		0	1	0
1381	F	70-79	15	0	0	0		0	0	0
1382	F	70-79	32	0	0	0		0	0	0
1383	F	70-79	36	0	0	0		0	0	1
1384	F	70-79	11	0	0	0		0	0	1
1385	F	70-79	2	1	0	0		0	1	0
1386	M	70-79	7	0	0	0		0	1	0
1387	M	80-89	3	0	0	0		0	1	0
1388	M	80-89	44	0	0	0		0	1	0
1389	M	80-89	79	0	0	0		0	1	0
1390	F	60-69	8	0	0	0		0	1	0
1391	F	80-89	2	0	0	0		0	0	0
1392	M	80-89	9	0	0	1	3	0	1	0
1393	M	70-79	14	0	0	0		0	1	0
1394	M	70-79	3	0	1	0		0	0	0
1395	M	70-79	5	0	0	0		0	0	0
1396	M	70-79	3	0	1	0		0	0	0
1397	M	70-79	4	0	1	0		0	0	0
1398	M	70-79	7	0	1	0		0	1	0
1399	M	70-79	5	0	0	0		0	1	0
1400	M	70-79	18	0	1	0		0	1	0
1401	F	60-69	110	0	0	0		0	0	1
1402	M	60-69	4	0	0	0		0	0	0
1403	M	70-79	2	0	0	0		0	0	0
1404	M	70-79	2	0	0	0		0	0	0
1405	F	80-89	3	0	0	0		0	0	0
1406	F	80-89	3	0	0	0		0	0	0
1407	M	60-69	3	0	0	0		0	1	0
1408	M	60-69	8	0	0	0		0	0	0
1409	F	80-89	116	1	0	1	71	1	1	1
1410	F	80-89	10	0	0	0		0	1	0
1411	F	90-	7	0	0	0		0	1	0
1412	F	90-	7	0	0	0		0	1	0
1413	F	90-	9	0	0	0		0	1	0
1414	M	60-69	7	0	0	0		0	0	0
1415	M	60-69	2	0	0	0		0	0	0
1416	M	60-69	2	0	0	0		0	0	0
1417	M	60-69	3	0	0	0		0	1	0
1418	M	60-69	3	0	0	0		0	1	0
1419	F	60-69	8	0	0	0		0	1	0
1420	M	50-59	28	0	0	0		0	1	0
1421	M	60-69	12	0	0	0		0	0	0
1422	M	60-69	3	0	0	0		0	1	0
1423	F	90-	13	0	0	0		0	1	0
1424	F	90-	35	0	0	1	5	1	1	1
1425	M	50-59	11	0	0	0		0	0	0
1426	F	80-89	60	0	0	1	5	1	1	1
1427	F	80-89	13	0	1	0		0	0	1
1428	F	80-89	55	1	0	0		0	1	1
1429	F	80-89	4	0	0	0		0	0	0
1430	M	50-59	7	0	0	0		0	0	0
1431	F	70-79	2	0	0	0		0	0	0
1432	F	70-79	15	0	0	0		0	0	1
1433	F	70-79	6	0	0	0		0	0	0
1434	M	60-69	3	0	0	0		0	0	0
1435	F	80-89	30	0	0	0		0	0	0
1436	M	70-79	2	0	0	0		0	0	0
1437	M	80-89	119	0	1	1	1	1	1	1
1438	F	50-59	3	0	0	0		0	1	0
1439	F	70-79	131	0	0	0		0	1	0
1440	F	60-69	16	0	0	0		0	0	0
1441	F	90-	49	0	0	0		0	1	0
1442	F	90-	4	1	0	1	2	1	1	1
1443	M	60-69	9	0	0	0		0	1	0
1444	M	80-89	15	0	0	0		0	1	0
1445	F	60-69	23	0	1	0		0	1	0
1446	M	90-	17	0	0	1	4	0	1	1
1447	M	90-	11	0	0	0		0	1	0
1448	M	90-	43	0	0	0		0	1	0
1449	M	90-	41	0	0	0		0	0	0
1450	F	80-89	52	1	0	0		1	1	0
1451	F	80-89	4	0	0	0		0	0	0
1452	M	30-39	3	0	0	0		0	1	0
1453	F	70-79	3	0	0	0		0	0	0
1454	F	30-39	6	0	0	0		0	0	0
1455	F	60-69	4	0	0	0		0	0	0
1456	F	70-79	26	0	0	0		0	1	0
1457	F	70-79	9	0	0	0		0	0	0
1458	F	70-79	78	0	0	0		0	1	0
1459	M	70-79	3	0	0	0		0	0	0
1460	F	50-59	3	0	0	0		0	0	0
1461	F	60-69	29	0	0	0		0	1	0
1462	F	20-29	7	0	0	0		0	0	0
1463	M	80-89	30	0	0	0		0	1	0
1464	M	80-89	2	1	0	0		0	1	1
1465	F	80-89	46	1	0	0		0	0	1
1466	F	70-79	13	0	0	0		0	1	0
1467	F	70-79	6	0	0	0		0	0	0
1468	F	70-79	6	0	0	0		0	0	0
1469	F	70-79	5	0	0	0		0	0	0
1470	F	70-79	7	0	0	0		0	0	0
1471	F	70-79	19	0	0	0		0	0	0
1472	F	70-79	8	0	0	0		0	0	0
1473	M	90-	7	1	0	1	1	1	1	0
1474	F	80-89	28	0	0	0		0	1	0
1475	M	80-89	3	0	0	0		0	0	0
1476	F	60-69	3	0	0	0		0	1	0
1477	F	60-69	27	0	1	0		0	0	0
1478	F	60-69	5	0	1	0		0	0	0
1479	F	80-89	17	0	0	0		0	0	1
1480	F	80-89	11	0	0	0		0	0	0
1481	M	70-79	4	0	0	0		0	0	0
1482	M	70-79	15	0	0	0		0	0	0
1483	F	90-	16	0	0	1	1	1	1	0
1484	F	90-	12	0	0	0		0	1	0
1485	M	60-69	4	0	1	0		0	0	0
1486	M	80-89	10	0	0	0		0	1	0
1487	M	80-89	23	0	0	0		0	1	0
1488	F	70-79	4	0	0	0		0	0	0
1489	F	70-79	46	0	0	0		0	1	0
1490	F	70-79	33	0	0	0		0	1	0
1491	F	70-79	67	0	0	0		0	1	0
1492	M	80-89	4	0	0	0		0	0	0
1493	M	60-69	5	0	0	0		0	0	0
1494	F	70-79	2	0	0	0		0	0	0
1495	F	70-79	2	0	0	0		0	0	0
1496	F	90-	13	0	0	0		0	1	0
1497	F	70-79	9	0	0	0		0	1	0
1498	F	80-89	40	0	0	0		0	1	0
1499	F	80-89	4	0	0	0		0	1	0
1500	F	80-89	44	1	0	0		0	1	0
1501	M	80-89	3	0	0	0		0	1	0
1502	M	80-89	4	0	0	0		0	1	0
1503	M	80-89	3	0	0	0		0	0	0
1504	M	80-89	12	0	1	0		0	1	0
1505	M	80-89	6	0	0	0		0	1	0
1506	M	80-89	25	0	1	0		0	1	0
1507	M	50-59	18	0	0	0		0	0	0
1508	F	80-89	2	0	0	0		0	0	0
1509	F	80-89	2	0	0	0		0	0	0
1510	F	60-69	2	0	0	0		0	0	0
1511	F	60-69	2	0	0	0		0	0	0
1512	M	80-89	3	0	0	0		0	0	0
1513	F	80-89	48	0	0	0		0	0	0
1514	F	80-89	14	0	0	0		0	0	0
1515	F	80-89	23	0	0	0		0	0	0
1516	F	80-89	74	1	0	1	46	1	1	0
1517	F	70-79	9	0	0	0		0	1	0
1518	F	90-	42	0	0	1	3	1	0	1
1519	F	90-	12	0	0	1	1	0	1	0
1520	F	70-79	7	0	0	0		0	0	0
1521	F	70-79	22	0	1	0		0	0	1
1522	F	60-69	21	0	0	0		0	0	0
1523	M	90-	9	0	0	0		0	1	0
1524	M	90-	1	1	0	0		0	1	0
1525	F	80-89	23	0	0	0		0	1	0
1526	F	80-89	10	0	0	0		0	0	0
1527	M	70-79	4	0	1	0		0	1	0
1528	M	70-79	3	0	1	0		0	0	0
1529	M	70-79	13	0	1	0		0	1	0
1530	M	70-79	17	0	1	0		0	1	0
1531	M	70-79	21	0	1	0		0	1	0
1532	M	70-79	16	0	1	0		0	1	0
1533	M	70-79	53	1	1	1	41	0	1	1
1534	F	70-79	8	0	0	0		0	0	0
1535	M	70-79	27	0	0	0		0	1	0
1536	M	80-89	3	0	0	0		0	1	0
1537	M	80-89	19	0	0	0		0	1	0
1538	M	70-79	3	0	1	0		0	0	0
1539	F	50-59	4	0	0	0		0	0	0
1540	F	50-59	7	0	0	0		0	0	0
1541	M	80-89	2	0	0	0		0	0	0
1542	M	80-89	10	0	1	0		0	0	0
1543	M	80-89	34	0	0	0		0	1	0
1544	M	80-89	10	0	0	0		0	1	0
1545	M	80-89	6	0	0	0		0	1	0
1546	F	90-	14	1	0	1	1	1	1	0
1547	F	60-69	7	0	0	0		0	0	0
1548	F	20-29	3	0	0	0		0	0	0
1549	F	20-29	9	0	0	0		0	0	0
1550	M	30-39	5	0	0	0		0	1	0
1551	M	40-49	7	0	0	0		0	0	0
1552	M	40-49	3	0	0	0		0	0	0
1553	F	90-	6	1	0	0		0	1	0
1554	M	80-89	15	0	0	0		0	1	0
1555	F	70-79	125	0	0	0		0	1	0
1556	F	90-	15	0	0	0		0	1	0
1557	F	80-89	8	0	0	0		0	1	0
1558	M	60-69	4	0	1	0		0	0	0
1559	M	80-89	264	0	0	0		0	1	0
1560	F	60-69	3	0	0	0		0	0	0
1561	F	60-69	2	0	0	0		0	0	0
1562	F	60-69	2	0	0	0		0	0	0
1563	M	70-79	19	0	1	0		0	1	0
1564	M	70-79	109	0	0	0		0	1	1
1565	M	70-79	2	1	0	0		0	1	1
1566	M	60-69	1	1	0	0		0	1	1
1567	F	80-89	3	0	0	0		0	0	0
1568	F	80-89	3	0	0	0		0	0	0
1569	M	70-79	2	0	0	0		0	1	0
1570	F	70-79	87	0	0	0		0	1	1
1571	F	70-79	31	0	0	0		0	1	1
1572	F	70-79	2	0	0	0		0	0	0
1573	M	80-89	39	0	0	0		0	1	0
1574	F	60-69	3	0	0	0		0	1	0
1575	F	80-89	3	0	0	0		0	0	0
1576	F	70-79	9	0	0	0		0	0	0
1577	M	20-29	15	0	0	0		0	1	0
1578	M	30-39	10	0	0	0		0	0	0
1579	F	80-89	14	0	0	0		0	0	1
1580	M	80-89	139	0	1	0		0	1	0
1581	M	80-89	38	1	0	1	6	0	1	1
1582	F	60-69	4	0	0	0		0	1	0
1583	F	70-79	11	0	1	0		0	1	0
1584	F	70-79	31	1	0	1	2	1	1	1
1585	F	60-69	3	0	0	0		0	0	0
1586	F	60-69	3	0	0	0		0	0	0
1587	F	60-69	5	0	0	0		0	0	0
1588	M	70-79	4	0	0	0		0	1	0
1589	M	70-79	2	0	0	0		0	0	0
1590	F	50-59	10	0	0	0		0	1	0
1591	M	70-79	9	0	0	0		0	0	0
1592	F	80-89	53	0	0	0		0	0	1
1593	F	80-89	13	0	0	0		0	0	0
1594	F	80-89	8	0	0	0		0	1	0
1595	F	60-69	9	0	0	0		0	1	0
1596	M	80-89	23	0	0	0		0	1	0
1597	F	70-79	14	0	0	0		0	1	0
1598	F	70-79	7	0	0	0		0	1	0
1599	F	70-79	7	0	0	0		0	1	0
1600	F	80-89	19	0	0	0		0	1	0
1601	M	80-89	4	0	0	0		0	0	1
1602	M	70-79	9	0	0	0		0	1	0
1603	F	50-59	5	0	1	0		0	0	0
1604	F	50-59	13	0	0	0		0	0	0
1605	F	50-59	6	0	1	0		0	0	0
1606	F	50-59	26	0	1	0		0	0	0
1607	F	50-59	94	0	1	1	72	1	0	1
1608	F	70-79	8	0	0	0		0	0	0
1609	M	50-59	30	0	0	0		0	0	0
1610	M	70-79	15	0	1	0		0	1	1
1611	F	90-	4	0	0	0		0	1	0
1612	F	70-79	3	0	0	0		0	0	0
1613	M	80-89	6	0	0	0		0	0	0
1614	F	70-79	5	0	0	0		0	0	0
1615	F	80-89	16	0	0	0		0	0	0
1616	F	80-89	95	0	0	0		0	0	1
1617	F	80-89	2	0	0	0		0	0	0
1618	F	80-89	2	0	0	0		0	0	0
1619	F	90-	43	0	0	1	2	1	1	0
1620	F	60-69	28	0	1	0		0	0	0
1621	F	60-69	19	0	1	0		0	0	1
1622	F	60-69	8	0	1	0		0	0	1
1623	F	60-69	3	0	0	0		0	0	0
1624	F	80-89	4	0	1	0		0	0	0
1625	F	80-89	15	0	1	0		0	0	1
1626	F	80-89	3	0	0	0		0	0	0
1627	F	80-89	41	0	0	0		0	0	0
1628	M	70-79	9	0	1	0		0	0	0
1629	M	70-79	10	0	1	0		0	0	0
1630	M	80-89	18	0	1	0		0	0	0
1631	F	70-79	21	0	0	0		0	0	0
1632	F	80-89	2	0	0	0		0	0	0
1633	F	80-89	2	0	0	0		0	0	0
1634	F	80-89	2	0	0	0		0	0	0
1635	F	80-89	7	0	0	0		0	0	0
1636	F	90-	4	0	0	0		0	0	0
1637	F	70-79	40	0	1	0		0	0	1
1638	F	70-79	6	0	1	0		0	0	0
1639	F	70-79	5	0	1	0		0	0	0
1640	F	70-79	5	0	1	0		0	0	0
1641	F	70-79	4	0	1	0		0	0	0
1642	F	50-59	7	0	0	0		0	1	0
1643	M	80-89	5	1	0	0		0	1	1
1644	F	40-49	9	0	0	0		0	0	0
1645	M	80-89	11	0	1	0		0	1	0
1646	M	80-89	129	0	1	0		0	0	1
1647	M	80-89	16	0	1	0		0	0	0
1648	M	80-89	86	1	1	0		0	0	1
1649	F	60-69	41	0	0	0		0	1	1
1650	F	80-89	3	0	1	0		0	0	0
1651	M	60-69	4	0	0	0		0	1	0
1652	M	60-69	32	0	1	0		0	1	1
1653	M	60-69	11	0	1	0		0	1	0
1654	F	70-79	13	0	1	0		0	0	0
1655	M	70-79	23	0	1	0		0	0	0
1656	M	70-79	5	0	0	0		0	1	0
1657	M	70-79	16	0	0	0		0	0	0
1658	M	70-79	7	0	1	0		0	0	0
1659	M	70-79	14	0	1	0		0	1	0
1660	M	70-79	9	0	0	0		0	0	0
1661	M	70-79	91	0	0	0		0	1	0
1662	M	70-79	82	0	0	0		0	1	0
1663	M	70-79	91	0	0	0		0	1	0
1664	M	70-79	95	0	0	0		0	1	0
1665	M	70-79	25	0	0	0		0	1	0
1666	F	70-79	5	0	0	0		0	0	0
1667	M	90-	9	0	0	0		0	0	0
1668	F	80-89	13	0	0	0		0	1	0
1669	F	80-89	42	0	0	0		0	1	0
1670	M	90-	16	0	0	0		0	0	0
1671	M	50-59	10	0	0	0		0	1	0
1672	M	50-59	18	0	0	0		0	0	0
1673	F	80-89	24	0	0	0		0	1	0
1674	F	70-79	2	0	0	0		0	0	0
1675	F	70-79	2	0	0	0		0	0	0
1676	M	80-89	4	0	0	0		0	1	0
1677	M	30-39	2	0	0	0		0	1	0
1678	F	80-89	2	1	0	0		0	1	1
1679	M	80-89	20	0	0	0		0	1	0
1680	F	80-89	16	0	0	1	4	1	1	1
1681	F	80-89	42	1	0	1	1	1	1	1
1682	F	70-79	9	0	0	0		0	1	0
1683	M	60-69	14	0	1	0		0	0	0
1684	M	70-79	2	0	0	0		0	0	0
1685	M	70-79	2	0	0	0		0	0	0
1686	F	80-89	9	0	0	0		0	0	0
1687	F	90-	9	0	0	0		0	0	0
1688	F	80-89	11	0	0	0		0	1	0
1689	F	70-79	10	0	0	0		0	1	0
1690	F	70-79	3	0	0	0		0	1	0
1691	F	80-89	272	1	0	1	263	1	1	1
1692	M	50-59	12	0	0	0		0	1	0
1693	M	50-59	7	1	0	1	1	1	1	1
1694	M	70-79	1	0	0	0		0	0	0
1695	M	70-79	4	0	0	0		0	0	0
1696	F	80-89	3	0	0	0		0	0	0
1697	F	80-89	3	0	0	0		0	0	0
1698	M	70-79	2	0	0	0		0	1	1
1699	F	80-89	6	0	0	0		0	1	0
1700	F	80-89	14	0	0	0		0	1	0
1701	F	80-89	3	0	0	0		0	0	0
1702	M	80-89	3	0	0	0		0	0	0
1703	M	80-89	68	0	0	0		0	1	0
1704	M	70-79	6	0	0	0		0	0	0
1705	F	30-39	5	0	0	0		0	0	0
1706	F	80-89	4	0	0	0		0	1	0
1707	F	80-89	27	0	0	0		0	1	0
1708	F	60-69	4	0	0	0		0	0	0
1709	M	80-89	11	0	0	0		0	1	0
1710	M	80-89	15	0	0	0		0	1	0
1711	M	90-	6	0	0	0		0	0	0
1712	M	90-	14	0	0	0		0	1	0
1713	F	50-59	4	0	0	0		0	1	0
1714	F	60-69	5	0	0	0		0	0	0
1715	M	60-69	2	0	1	0		0	0	0
1716	M	60-69	8	0	1	0		0	0	0
1717	M	60-69	4	0	1	0		0	0	0
1718	F	70-79	14	0	1	0		0	0	1
1719	M	30-39	5	0	0	0		0	1	0
1720	F	60-69	2	0	0	0		0	0	0
1721	F	60-69	2	0	0	0		0	0	0
1722	F	70-79	16	0	0	0		0	0	1
1723	M	20-29	325	0	0	0		0	1	1
1724	F	20-29	7	0	0	0		0	0	0
1725	F	70-79	2	0	0	0		0	0	0
1726	F	70-79	2	0	0	0		0	0	0
1727	M	70-79	5	0	0	0		0	0	0
1728	M	80-89	3	0	1	0		0	0	0
1729	F	60-69	9	0	0	0		0	0	0
1730	M	70-79	2	0	0	0		0	0	0
1731	F	80-89	7	0	0	0		0	1	0
1732	M	70-79	11	0	0	0		0	0	0
1733	M	60-69	1	0	0	0		0	0	0
1734	M	60-69	5	0	0	0		0	0	0
1735	F	70-79	4	0	0	0		0	1	0
1736	F	40-49	8	0	0	0		0	1	0
1737	F	60-69	29	0	0	0		0	1	1
1738	F	70-79	19	0	1	0		0	0	0
1739	F	80-89	71	0	1	0		0	0	1
1740	F	80-89	24	0	0	0		0	1	0
1741	M	80-89	19	1	0	0		0	1	0
1742	M	70-79	2	0	0	0		0	0	0
1743	M	70-79	5	0	0	0		0	0	0
1744	F	70-79	15	0	1	0		0	0	0
1745	M	80-89	9	0	0	0		0	1	0
1746	M	80-89	9	0	0	0		0	1	0
1747	M	80-89	23	0	0	0		0	0	1
1748	M	80-89	3	0	0	0		0	0	0
1749	M	80-89	14	0	0	0		0	1	1
1750	M	80-89	5	0	0	0		0	1	1
1751	M	80-89	2	1	0	0		1	1	0
1752	F	40-49	2	0	0	0		0	0	0
1753	F	40-49	2	0	0	0		0	0	0
1754	F	40-49	2	0	0	0		0	0	0
1755	F	40-49	3	0	0	0		0	0	0
1756	F	40-49	8	0	0	0		0	0	0
1757	F	40-49	6	0	0	0		0	0	0
1758	F	80-89	8	0	0	0		0	0	0
1759	M	80-89	13	0	0	0		0	1	0
1760	M	80-89	32	0	0	0		0	0	0
1761	M	80-89	6	0	0	0		0	1	0
1762	F	30-39	11	0	0	0		0	0	0
1763	F	40-49	6	0	0	0		0	0	0
1764	F	50-59	7	0	0	0		0	1	1
1765	F	50-59	26	0	0	0		0	1	1
1766	F	50-59	13	0	0	0		0	0	0
1767	F	50-59	8	0	0	0		0	1	0
1768	M	70-79	7	0	0	0		0	0	0
1769	M	70-79	16	0	1	0		0	0	0
1770	M	90-	83	0	0	1	2	1	1	0
1771	F	40-49	3	0	0	0		0	0	0
1772	M	70-79	4	0	0	0		0	0	0
1773	F	80-89	30	0	0	0		0	1	0
1774	F	80-89	8	0	0	0		0	0	0
1775	F	80-89	12	0	0	0		0	1	0
1776	M	60-69	50	0	0	0		0	1	0
1777	F	70-79	9	0	0	0		0	1	0
1778	M	90-	17	0	0	1	1	1	1	1
1779	F	60-69	3	0	0	0		0	0	0
1780	F	60-69	5	0	1	0		0	1	0
1781	F	50-59	5	0	0	0		0	1	1
1782	F	60-69	22	0	0	0		0	1	1
1783	M	80-89	9	0	1	0		0	0	0
1784	M	80-89	6	0	1	0		0	0	0
1785	M	80-89	9	0	1	0		0	0	0
1786	M	80-89	32	1	1	1	32	1	0	1
1787	M	60-69	27	0	1	0		0	0	0
1788	M	60-69	6	0	0	0		0	0	0
1789	F	60-69	7	0	0	0		0	0	0
1790	F	70-79	2	0	0	0		0	0	0
1791	F	70-79	2	0	0	0		0	0	0
1792	F	70-79	50	0	1	0		0	0	0
1793	M	60-69	4	0	0	0		0	1	0
1794	F	30-39	7	0	0	0		0	0	0
1795	M	80-89	3	0	0	0		0	1	0
1796	M	80-89	23	0	0	1	1	0	1	0
1797	F	90-	8	0	0	0		0	1	0
1798	F	90-	15	0	0	0		0	1	0
1799	F	90-	12	0	0	1	1	1	1	0
1800	F	90-	36	0	0	0		0	1	0
1801	F	90-	6	0	0	0		0	1	0
1802	F	90-	59	0	0	1	11	1	1	0
1803	F	90-	30	0	0	1	1	1	1	0
1804	F	90-	6	0	0	0		0	1	0
1805	M	70-79	3	0	0	0		0	0	0
1806	M	70-79	29	0	1	0		0	1	1
1807	M	70-79	52	0	1	0		0	1	0
1808	M	70-79	20	0	1	0		0	1	0
1809	M	70-79	14	0	1	0		0	1	0
1810	M	70-79	8	0	1	0		0	1	0
1811	M	50-59	10	0	0	0		0	1	0
1812	F	60-69	5	0	0	0		0	0	0
1813	F	60-69	10	0	0	0		0	0	0
1814	F	40-49	5	0	0	0		0	0	0
1815	M	40-49	19	0	0	0		0	1	0
1816	M	60-69	7	0	1	0		0	0	0
1817	M	60-69	7	0	0	0		0	0	0
1818	M	60-69	3	0	0	0		0	0	0
1819	M	70-79	8	0	0	0		0	0	0
1820	F	80-89	13	0	0	0		0	1	0
1821	F	40-49	3	0	0	0		0	0	0
1822	F	50-59	3	0	0	0		0	0	0
1823	F	50-59	7	0	0	0		0	0	0
1824	F	50-59	2	0	0	0		0	1	0
1825	F	50-59	3	0	0	0		0	1	0
1826	F	50-59	6	0	0	0		0	0	0
1827	F	50-59	5	0	0	0		0	1	0
1828	F	50-59	2	0	0	0		0	1	0
1829	F	50-59	8	0	0	0		0	0	0
1830	M	20-29	6	0	0	0		0	0	0
1831	M	70-79	3	0	0	0		0	1	0
1832	M	70-79	18	0	1	0		0	1	1
1833	M	70-79	29	0	1	0		0	1	0
1834	M	70-79	5	0	1	0		0	1	0
1835	M	70-79	154	0	1	0		0	0	0
1836	M	80-89	53	0	1	0		0	1	1
1837	M	80-89	42	1	1	1	37	0	1	0
1838	F	70-79	3	0	0	0		0	0	0
1839	F	70-79	3	0	0	0		0	0	0
1840	F	70-79	3	0	0	0		0	0	0
1841	F	60-69	8	0	0	0		0	0	0
1842	F	70-79	11	0	0	0		0	1	0
1843	F	90-	46	0	0	0		0	1	0
1844	F	90-	29	0	0	0		0	1	0
1845	F	70-79	4	0	0	0		0	0	0
1846	F	90-	9	0	0	0		0	0	0
1847	F	90-	40	0	0	0		0	0	0
1848	F	90-	8	0	0	0		0	1	0
1849	F	90-	9	0	0	1	1	0	1	0
1850	F	90-	7	0	0	0		0	0	0
1851	F	90-	31	0	0	0		0	1	0
1852	F	90-	7	0	0	1	1	1	0	0
1853	F	60-69	41	0	0	0		0	1	0
1854	F	80-89	3	0	0	0		0	0	0
1855	F	70-79	3	0	0	0		0	0	0
1856	F	80-89	4	0	0	0		0	0	0
1857	M	90-	15	1	0	1	1	0	1	0
1858	M	70-79	3	0	0	0		0	1	0
1859	M	70-79	4	0	0	0		0	1	0
1860	M	70-79	15	0	0	0		0	0	1
1861	M	70-79	13	0	0	0		0	1	0
1862	M	70-79	1	1	0	0		0	1	0
1863	F	60-69	22	0	0	0		0	0	0
1864	F	60-69	6	0	0	0		0	0	0
1865	F	80-89	37	0	0	0		0	0	0
1866	F	60-69	10	0	0	0		0	1	0
1867	F	60-69	3	0	0	0		0	0	0
1868	M	70-79	17	0	1	0		0	0	0
1869	M	70-79	18	0	1	0		0	0	0
1870	M	70-79	6	0	1	0		0	0	1
1871	M	70-79	56	0	1	0		0	0	1
1872	M	70-79	3	0	1	0		0	0	0
1873	M	70-79	12	0	1	0		0	0	0
1874	M	70-79	10	0	1	0		0	0	0
1875	M	70-79	10	0	1	0		0	0	1
1876	M	70-79	10	0	1	0		0	0	0
1877	M	70-79	9	0	1	0		0	0	0
1878	M	70-79	9	0	1	0		0	0	0
1879	M	70-79	9	0	0	0		0	1	0
1880	F	80-89	19	0	0	0		0	0	0
1881	F	80-89	4	0	0	0		0	0	0
1882	F	70-79	16	0	1	0		0	0	0
1883	M	30-39	10	0	0	0		0	1	0
1884	F	70-79	90	0	0	0		0	0	1
1885	F	60-69	10	0	0	0		0	1	0
1886	F	60-69	17	0	0	0		0	1	0
1887	F	70-79	2	0	0	0		0	1	0
1888	F	70-79	5	0	0	0		0	0	0
1889	M	80-89	4	1	1	0		0	0	0
1890	F	70-79	8	0	0	0		0	0	0
1891	F	90-	70	0	0	1	10	0	0	0
1892	F	90-	40	0	0	0		0	0	0
1893	F	90-	14	1	1	1	4	0	1	1
1894	F	70-79	29	0	0	0		0	1	1
1895	M	70-79	14	0	0	0		0	1	0
1896	M	70-79	9	0	0	0		0	0	0
1897	M	80-89	2	0	1	0		0	0	0
1898	M	80-89	24	0	1	0		0	0	0
1899	M	70-79	13	0	0	0		0	0	0
1900	M	70-79	16	0	0	0		0	0	0
1901	F	80-89	31	0	0	0		0	0	0
1902	F	80-89	2	0	0	0		0	0	0
1903	F	80-89	2	0	0	0		0	0	0
1904	F	30-39	6	0	0	0		0	0	0
1905	F	90-	12	0	0	0		0	1	0
1906	F	80-89	11	1	0	0		0	0	0
1907	F	80-89	3	0	0	0		0	0	0
1908	F	90-	50	0	0	1	4	0	1	0
1909	F	90-	14	0	0	0		0	1	0
1910	F	90-	104	1	0	1	2	1	1	1
1911	F	80-89	10	0	0	0		0	1	0
1912	M	70-79	9	0	0	0		0	1	0
1913	M	70-79	3	0	0	0		0	1	0
1914	M	70-79	2	0	0	0		0	0	0
1915	M	70-79	3	0	0	0		0	0	0
1916	M	70-79	44	1	0	1	12	1	1	1
1917	M	90-	12	0	0	0		0	0	0
1918	F	60-69	10	0	1	0		0	0	0
1919	F	60-69	12	0	1	0		0	0	0
1920	F	60-69	4	0	0	0		0	1	0
1921	F	80-89	2	0	0	0		0	0	0
1922	F	80-89	2	0	0	0		0	0	0
1923	M	70-79	3	0	1	0		0	0	0
1924	F	70-79	2	0	0	0		0	1	0
1925	F	70-79	16	0	0	0		0	0	0
1926	F	70-79	39	0	0	0		0	0	1
1927	F	60-69	3	0	1	0		0	0	0
1928	F	60-69	3	0	1	0		0	0	0
1929	F	60-69	3	0	1	0		0	0	0
1930	F	60-69	5	0	1	0		0	0	0
1931	F	40-49	12	0	0	0		0	0	0
1932	M	70-79	38	0	0	0		0	1	0
1933	M	70-79	18	0	0	0		0	1	0
1934	M	70-79	7	0	0	0		0	0	0
1935	F	70-79	28	0	0	0		0	1	0
1936	F	70-79	57	0	1	0		0	1	0
1937	F	70-79	9	1	1	1	6	0	1	0
1938	F	60-69	31	0	0	0		0	1	0
1939	F	70-79	113	0	0	0		0	1	0
1940	F	70-79	3	0	0	0		0	1	0
1941	F	50-59	11	0	0	0		0	1	0
1942	F	70-79	5	0	0	0		0	0	0
1943	M	80-89	16	0	0	0		0	1	0
1944	F	90-	73	0	0	1	4	0	1	0
1945	F	80-89	16	0	0	0		0	0	0
1946	F	80-89	8	0	0	0		0	0	0
1947	F	80-89	24	0	0	0		0	0	0
1948	F	60-69	10	0	1	0		0	0	1
1949	F	90-	3	0	0	0		0	0	0
1950	F	90-	5	0	0	0		0	1	0
1951	F	90-	11	0	0	0		0	1	0
1952	F	90-	68	0	0	1	6	1	1	1
1953	F	80-89	10	0	0	0		0	1	0
1954	F	80-89	27	0	0	0		0	1	0
1955	F	80-89	7	0	0	0		0	1	0
1956	F	80-89	9	0	0	0		0	1	0
1957	F	80-89	15	0	0	0		0	1	0
1958	F	80-89	3	0	0	0		0	1	0
1959	F	60-69	14	0	0	0		0	1	0
1960	F	70-79	3	0	0	0		0	0	0
1961	M	80-89	6	0	1	0		0	1	0
1962	F	80-89	11	0	0	0		0	0	0
1963	F	80-89	11	0	0	1	1	1	1	0
1964	M	70-79	29	0	0	0		0	1	0
1965	M	70-79	22	0	1	0		0	1	1
1966	F	60-69	20	0	0	0		0	1	1
1967	F	60-69	5	0	0	0		0	1	0
1968	M	80-89	4	0	0	0		0	1	0
1969	M	80-89	38	1	1	0		0	1	1
1970	F	80-89	3	0	0	0		0	0	0
1971	F	80-89	3	0	0	0		0	0	0
1972	F	50-59	5	0	0	0		0	1	0
1973	F	80-89	55	0	0	0		0	1	0
1974	F	80-89	173	0	0	0		0	1	0
1975	M	40-49	11	0	0	0		0	1	0
1976	M	40-49	11	0	0	0		0	1	0
1977	F	70-79	3	0	0	0		0	1	0
1978	F	70-79	31	0	0	0		0	0	1
1979	F	70-79	23	0	0	0		0	0	1
1980	M	80-89	10	0	0	0		0	1	0
1981	M	90-	7	0	0	1	2	0	1	0
1982	M	80-89	3	0	1	0		0	0	0
1983	F	80-89	9	0	0	0		0	0	0
1984	F	80-89	1	1	0	0		0	1	1
1985	F	30-39	7	0	0	0		0	0	0
1986	F	30-39	6	0	0	0		0	0	0
1987	F	80-89	9	0	0	0		0	1	0
1988	F	60-69	8	0	0	0		0	0	0
1989	F	80-89	157	0	0	0		0	1	1
1990	M	40-49	9	0	0	0		0	0	0
1991	F	30-39	7	0	0	0		0	0	0
1992	M	70-79	7	0	0	0		0	1	0
1993	F	90-	5	0	0	0		0	1	0
1994	F	90-	43	1	0	1	38	0	1	0
1995	F	80-89	2	0	0	0		0	0	0
1996	F	80-89	2	0	0	0		0	0	0
1997	M	80-89	31	0	0	0		0	1	0
1998	M	80-89	35	0	0	0		0	1	0
1999	M	80-89	16	0	0	0		0	1	0
[truncated: 59,038 more rows]
